# Supplementary material for: {4-Hy­droxy-N′-[(2E,3Z)-4-oxido-4-phenyl­but-3-en-2-yl­idene]benzo­hydra­zidato}diphenyl­tin(IV) methanol monosolvate
Source: Acta Crystallogr Sect E Struct Rep Online. 2011 Jun 22;67(Pt 7):m963–4. doi: 10.1107/S1600536811023415 (PMC3151954; doi:10.1107/S1600536811023415)
Supplement: Supplementary file 1 [file e-67-0m963-sup1.cif]

##############################################################################
#                                                                            #
# This CIF contains the data in a paper accepted for publication in          #
# Acta Crystallographica Section E. It conforms to the requirements of       #
# Notes for Authors for Acta Crystallographica Section E, and has been       #
# peer reviewed under the auspices of the IUCr Commission on Journals.       #
#                                                                            #
# Full details of the Crystallographic Information File format               #
# are given in the paper "The Crystallographic Information File (CIF):       #
# a New Standard Archive File for Crystallography" by S. R. Hall, F. H.      #
# Allen and I. D. Brown [Acta Cryst. (1991), A47, 655-685].                  #
#                                                                            #
# The current version of the core CIF dictionary is obtainable from          #
# ftp://ftp.iucr.org/pub/cif_core.dic.                                       #
#                                                                            #
# Software is freely available for graphical display of the structure(s)     #
# in this CIF. For information consult the CIF software page                 #
# http://www.iucr.org/resources/cif/software.                                #
#                                                                            #
# This file may be used for bona fide research purposes within the           #
# scientific community so long as proper attribution is given to the journal # 
# article from which it was obtained.                                        #
#                                                                            #
##############################################################################
data_global
_audit_creation_method     SHELXL-97
_journal_date_recd_electronic     2011-06-15
_journal_date_accepted     2011-06-15
_journal_name_full     'Acta Crystallographica, Section E'
_journal_year     2011
_journal_volume     67
_journal_issue      7
_journal_page_first     m963
_journal_page_last     m964
_journal_paper_category     QM
_journal_coeditor_code     HB5914
_publ_contact_author_name     ' Edward RT Tiekink '
_publ_contact_author_address
;
Department of Chemistry, University of Malaya,
50603 Kuala Lumpur, Malaysia
;
_publ_contact_author_email
;
edward.tiekink@gmail.com
;
_publ_contact_author_fax     ' +60 3 7967 4193 '
_publ_contact_author_phone     ' +60 3 7967 6775 '
_publ_section_title
;\
{4-Hydroxy-<i>N</i>'-[(2<i>E</i>,3<i>Z</i>)-4-oxido-4-phenylbut-3-en-2-\
ylidene]benzohydrazidato}diphenyltin(IV) methanol monosolvate
;
loop_
    _publ_author_name
    _publ_author_footnote
    _publ_author_address
    'Md. Abu Affan'
;
Additional correspondence author, e-mail: maaffan@yahoo.com.
;
;
Faculty of Resource Science and Technology, Universiti Malaysia Sarawak,
94300 Kota Samarahan, Sarawak, Malaysia
;
    'Norrihan B. Sam' .
;
Faculty of Resource Science and Technology, Universiti Malaysia Sarawak,
94300 Kota Samarahan, Sarawak, Malaysia
;
    'Fasihuddin B. Ahmad' .
;
Faculty of Resource Science and Technology, Universiti Malaysia Sarawak,
94300 Kota Samarahan, Sarawak, Malaysia
;
    'Fraser White' .
;
Agilent Technologies UK Ltd, 10 Mead Road,
Oxford Industrial Park, Oxford OX5 1QU, England
;
    'Tiekink, Edward R. T.' .
;
Department of Chemistry, University of Malaya,
50603 Kuala Lumpur, Malaysia
;
_publ_section_synopsis     .
data_I
_audit_creation_method     SHELXL-97
_chemical_name_systematic
;
{4-Hydroxy-<i>N</i>'-[(2<i>E</i>,3<i>Z</i>)-4-oxido-4-phenylbut-3-en-2-
ylidene]benzohydrazidato}diphenyltin(IV) methanol monosolvate
;
_chemical_name_common     ?
_chemical_formula_moiety     'C29 H24 N2 O3 Sn, C H4 O'
_chemical_formula_sum     'C30 H28 N2 O4 Sn'
_chemical_formula_iupac     '[Sn (C6 H5)2 (C17 H14 N2 O3)], C H4 O'
_chemical_formula_weight     599.23
_chemical_melting_point     ?
_symmetry_cell_setting     monoclinic
_symmetry_space_group_name_H-M     'P 21/c'
_symmetry_space_group_name_Hall     '-P 2ybc'
loop_
    _symmetry_equiv_pos_as_xyz
    'x, y, z'
    '-x, y+1/2, -z+1/2'
    '-x, -y, -z'
    'x, -y-1/2, z-1/2'
_cell_length_a     18.6824(2)
_cell_length_b     28.7280(4)
_cell_length_c     10.33690(10)
_cell_angle_alpha     90.00
_cell_angle_beta     99.8560(10)
_cell_angle_gamma     90.00
_cell_volume     5466.02(11)
_cell_formula_units_Z     8
_cell_measurement_reflns_used     10187
_cell_measurement_theta_min     3.1
_cell_measurement_theta_max     74.5
_cell_measurement_temperature     150(2)
_exptl_crystal_description     block
_exptl_crystal_colour     'yellow'
_exptl_crystal_size_max     0.37
_exptl_crystal_size_mid     0.29
_exptl_crystal_size_min     0.17
_exptl_crystal_density_diffrn     1.456
_exptl_crystal_density_meas     ?
_exptl_crystal_density_method     'not measured'
_exptl_crystal_F_000     2432
_exptl_absorpt_coefficient_mu     7.739
_exptl_absorpt_correction_type     analytical
_exptl_absorpt_process_details     '(CrysAlis PRO; Agilent, 2011)'
_exptl_absorpt_correction_T_min     0.231
_exptl_absorpt_correction_T_max     0.611
_exptl_special_details
;
Agilent Technologies (2011) <i>CrysAlis PRO</i> Software system, version
1.171.34.49, Agilent Technologies UK Ltd, Oxford, UK
;
_diffrn_ambient_temperature     150(2)
_diffrn_radiation_type     'Cu K\a'
_diffrn_radiation_wavelength     1.5418
_diffrn_radiation_monochromator     mirror
_diffrn_measurement_device_type     'Agilent SuperNova Dual Cu at zero Atlas'
_diffrn_measurement_method     '\w scans'
_diffrn_reflns_number     17500
_diffrn_reflns_av_R_equivalents     0.0362
_diffrn_reflns_av_sigmaI/netI     0.0475
_diffrn_reflns_theta_min     3.08
_diffrn_reflns_theta_max     65.00
_diffrn_reflns_theta_full     65.00
_diffrn_measured_fraction_theta_max     0.988
_diffrn_measured_fraction_theta_full     0.988
_diffrn_reflns_limit_h_min     -21
_diffrn_reflns_limit_h_max     21
_diffrn_reflns_limit_k_min     -27
_diffrn_reflns_limit_k_max     33
_diffrn_reflns_limit_l_min     -12
_diffrn_reflns_limit_l_max     11
_diffrn_standards_number     0
_diffrn_standards_interval_count     0
_diffrn_standards_interval_time     0
_diffrn_standards_decay_%     0
_refine_special_details
;
Refinement of <i>F</i>^2^ against ALL reflections. The weighted <i>R</i>-factor
<i>wR</i> and goodness of fit <i>S</i> are based on <i>F</i>^2^, conventional
<i>R</i>-factors <i>R</i> are based on <i>F</i>, with <i>F</i> set to zero for
negative <i>F</i>^2^. The threshold expression of <i>F</i>^2^ >
2\s(<i>F</i>^2^) is used only for calculating <i>R</i>-factors(gt) <i>etc</i>.
and is not relevant to the choice of reflections for refinement.
<i>R</i>-factors based on <i>F</i>^2^ are statistically about twice as large
as those based on <i>F</i>, and <i>R</i>- factors based on ALL data will be
even larger.
;
_reflns_number_total     9175
_reflns_number_gt     8138
_reflns_threshold_expression     I>2\s(I)
_refine_ls_structure_factor_coef     Fsqd
_refine_ls_matrix_type     full
_refine_ls_R_factor_all     0.0377
_refine_ls_R_factor_gt     0.0320
_refine_ls_wR_factor_gt     0.0751
_refine_ls_wR_factor_ref     0.0786
_refine_ls_goodness_of_fit_ref     0.998
_refine_ls_restrained_S_all     0.998
_refine_ls_number_reflns     9175
_refine_ls_number_parameters     675
_refine_ls_number_restraints     0
_refine_ls_hydrogen_treatment     constr
_refine_ls_weighting_scheme     calc
_refine_ls_weighting_details
         'calc w=1/[\s^2^(Fo^2^)+(0.0362P)^2^+0.0000P] where P=(Fo^2^+2Fc^2^)/3'
_atom_sites_solution_hydrogens     geom
_atom_sites_solution_primary     direct
_atom_sites_solution_secondary     difmap
_refine_ls_shift/su_max     0.002
_refine_ls_shift/su_mean     0.000
_refine_diff_density_max     0.457
_refine_diff_density_min     -0.575
_refine_ls_extinction_method     none
_refine_ls_extinction_coef     ?
loop_
    _atom_type_symbol
    _atom_type_description
    _atom_type_scat_dispersion_real
    _atom_type_scat_dispersion_imag
    _atom_type_scat_source
    'C' 'C' 0.0181 0.0091
                         'International Tables Vol C Tables 4.2.6.8 and 6.1.1.4'
    'H' 'H' 0.0000 0.0000
                         'International Tables Vol C Tables 4.2.6.8 and 6.1.1.4'
    'N' 'N' 0.0311 0.0180
                         'International Tables Vol C Tables 4.2.6.8 and 6.1.1.4'
    'O' 'O' 0.0492 0.0322
                         'International Tables Vol C Tables 4.2.6.8 and 6.1.1.4'
    'Sn' 'Sn' 0.0259 5.4591
                         'International Tables Vol C Tables 4.2.6.8 and 6.1.1.4'
_computing_data_collection     'CrysAlis PRO (Agilent, 2011)'
_computing_cell_refinement     'CrysAlis PRO (Agilent, 2011)'
_computing_data_reduction     'CrysAlis PRO (Agilent, 2011)'
_computing_structure_solution     'SHELXS97 (Sheldrick, 2008)'
_computing_structure_refinement     'SHELXL97 (Sheldrick, 2008)'
_computing_molecular_graphics
;
ORTEP-3 (Farrugia, 1997), DIAMOND (Brandenburg, 2006) and Qmol
(Gans &
Shalloway, 2001)
;
_computing_publication_material
                               'PLATON (Spek, 2009) and publCIF (Westrip, 2010)'
loop_
    _atom_site_type_symbol
    _atom_site_label
    _atom_site_fract_x
    _atom_site_fract_y
    _atom_site_fract_z
    _atom_site_U_iso_or_equiv
    _atom_site_adp_type
    _atom_site_calc_flag
    _atom_site_refinement_flags
    _atom_site_occupancy
    _atom_site_symmetry_multiplicity
    _atom_site_disorder_assembly
    _atom_site_disorder_group
    Sn Sn1 0.913726(11) 0.613291(8) 0.89734(2) 0.02462(7) Uani d . 1 1 . .
    O O1 0.88488(11) 0.55161(8) 0.9894(2) 0.0312(5) Uani d . 1 1 . .
    O O2 0.84683(13) 0.42008(9) 1.4635(2) 0.0372(6) Uani d . 1 1 . .
    H H2O 0.8817 0.4137 1.5236 0.056 Uiso calc R 1 1 . .
    O O3 0.98171(11) 0.66440(8) 0.8377(2) 0.0296(5) Uani d . 1 1 . .
    N N1 1.00051(14) 0.55638(10) 1.1106(2) 0.0267(6) Uani d . 1 1 . .
    N N2 1.01155(13) 0.58776(10) 1.0125(2) 0.0250(6) Uani d . 1 1 . .
    C C1 0.93374(17) 0.53974(12) 1.0898(3) 0.0265(7) Uani d . 1 1 . .
    C C2 0.91311(16) 0.50704(11) 1.1859(3) 0.0245(7) Uani d . 1 1 . .
    C C3 0.84140(17) 0.49194(12) 1.1748(3) 0.0285(7) Uani d . 1 1 . .
    H H3 0.8064 0.5021 1.1026 0.034 Uiso calc R 1 1 . .
    C C4 0.82033(18) 0.46251(13) 1.2667(3) 0.0307(8) Uani d . 1 1 . .
    H H4 0.7711 0.4528 1.2577 0.037 Uiso calc R 1 1 . .
    C C5 0.87068(17) 0.44702(12) 1.3725(3) 0.0290(7) Uani d . 1 1 . .
    C C6 0.94380(18) 0.46045(12) 1.3823(3) 0.0309(8) Uani d . 1 1 . .
    H H6 0.9791 0.4494 1.4528 0.037 Uiso calc R 1 1 . .
    C C7 0.96428(17) 0.48969(12) 1.2893(3) 0.0300(8) Uani d . 1 1 . .
    H H7 1.0139 0.4982 1.2956 0.036 Uiso calc R 1 1 . .
    C C8 1.07935(16) 0.59773(12) 1.0015(3) 0.0256(7) Uani d . 1 1 . .
    C C9 1.14014(17) 0.57482(13) 1.0926(3) 0.0317(8) Uani d . 1 1 . .
    H H9A 1.1415 0.5867 1.1819 0.048 Uiso calc R 1 1 . .
    H H9B 1.1864 0.5817 1.0639 0.048 Uiso calc R 1 1 . .
    H H9C 1.1323 0.5411 1.0918 0.048 Uiso calc R 1 1 . .
    C C10 1.09663(17) 0.62921(12) 0.9064(3) 0.0273(7) Uani d . 1 1 . .
    H H10 1.1460 0.6297 0.8946 0.033 Uiso calc R 1 1 . .
    C C11 1.05056(17) 0.65907(12) 0.8290(3) 0.0265(7) Uani d . 1 1 . .
    C C12 1.07698(17) 0.68986(13) 0.7317(3) 0.0303(8) Uani d . 1 1 . .
    C C13 1.13904(19) 0.67964(14) 0.6808(3) 0.0374(9) Uani d . 1 1 . .
    H H13 1.1653 0.6519 0.7073 0.045 Uiso calc R 1 1 . .
    C C14 1.1632(2) 0.70882(16) 0.5929(4) 0.0492(11) Uani d . 1 1 . .
    H H14 1.2062 0.7013 0.5599 0.059 Uiso calc R 1 1 . .
    C C15 1.1258(2) 0.74874(18) 0.5519(5) 0.0609(14) Uani d . 1 1 . .
    H H15 1.1432 0.7692 0.4921 0.073 Uiso calc R 1 1 . .
    C C16 1.0627(2) 0.75882(17) 0.5988(5) 0.0606(13) Uani d . 1 1 . .
    H H16 1.0359 0.7861 0.5697 0.073 Uiso calc R 1 1 . .
    C C17 1.0382(2) 0.72947(15) 0.6878(4) 0.0456(10) Uani d . 1 1 . .
    H H17 0.9945 0.7365 0.7189 0.055 Uiso calc R 1 1 . .
    C C18 0.85967(17) 0.66046(13) 1.0053(3) 0.0309(8) Uani d . 1 1 . .
    C C19 0.8137(2) 0.64476(16) 1.0884(4) 0.0427(9) Uani d . 1 1 . .
    H H19 0.8083 0.6122 1.1000 0.051 Uiso calc R 1 1 . .
    C C20 0.7761(2) 0.67520(19) 1.1540(4) 0.0555(12) Uani d . 1 1 . .
    H H20 0.7445 0.6639 1.2097 0.067 Uiso calc R 1 1 . .
    C C21 0.7849(2) 0.7226(2) 1.1382(5) 0.0691(16) Uani d . 1 1 . .
    H H21 0.7601 0.7439 1.1851 0.083 Uiso calc R 1 1 . .
    C C22 0.8298(2) 0.73929(17) 1.0541(6) 0.0684(15) Uani d . 1 1 . .
    H H22 0.8348 0.7718 1.0421 0.082 Uiso calc R 1 1 . .
    C C23 0.8670(2) 0.70802(15) 0.9878(5) 0.0494(11) Uani d . 1 1 . .
    H H23 0.8977 0.7192 0.9302 0.059 Uiso calc R 1 1 . .
    C C24 0.87277(17) 0.59245(12) 0.7023(3) 0.0290(7) Uani d . 1 1 . .
    C C25 0.8810(3) 0.62217(15) 0.6003(4) 0.0578(13) Uani d . 1 1 . .
    H H25 0.9056 0.6510 0.6185 0.069 Uiso calc R 1 1 . .
    C C26 0.8534(3) 0.60990(18) 0.4715(4) 0.0714(16) Uani d . 1 1 . .
    H H26 0.8598 0.6300 0.4014 0.086 Uiso calc R 1 1 . .
    C C27 0.8168(2) 0.56845(16) 0.4456(4) 0.0517(11) Uani d . 1 1 . .
    H H27 0.7965 0.5606 0.3576 0.062 Uiso calc R 1 1 . .
    C C28 0.8093(2) 0.53846(16) 0.5448(4) 0.0470(10) Uani d . 1 1 . .
    H H28 0.7853 0.5095 0.5257 0.056 Uiso calc R 1 1 . .
    C C29 0.83686(18) 0.55053(14) 0.6737(4) 0.0368(8) Uani d . 1 1 . .
    H H29 0.8311 0.5299 0.7430 0.044 Uiso calc R 1 1 . .
    Sn Sn2 0.544563(10) 0.625910(7) 0.42618(2) 0.02395(7) Uani d . 1 1 . .
    O O4 0.58497(11) 0.56399(8) 0.5247(2) 0.0294(5) Uani d . 1 1 . .
    O O5 0.67111(12) 0.44090(9) 1.0327(2) 0.0362(6) Uani d . 1 1 . .
    H H5O 0.6401 0.4291 1.0730 0.054 Uiso calc R 1 1 . .
    O O6 0.46618(11) 0.67353(8) 0.3385(2) 0.0275(5) Uani d . 1 1 . .
    N N3 0.47311(14) 0.56128(10) 0.5916(3) 0.0266(6) Uani d . 1 1 . .
    N N4 0.45350(13) 0.59189(10) 0.4855(3) 0.0263(6) Uani d . 1 1 . .
    C C30 0.54222(17) 0.54933(12) 0.6031(3) 0.0265(7) Uani d . 1 1 . .
    C C31 0.57345(17) 0.51907(11) 0.7128(3) 0.0263(7) Uani d . 1 1 . .
    C C32 0.53045(17) 0.49582(12) 0.7912(3) 0.0296(7) Uani d . 1 1 . .
    H H32 0.4791 0.4983 0.7706 0.035 Uiso calc R 1 1 . .
    C C33 0.56147(17) 0.46943(12) 0.8975(3) 0.0302(7) Uani d . 1 1 . .
    H H33 0.5316 0.4541 0.9499 0.036 Uiso calc R 1 1 . .
    C C34 0.63680(18) 0.46532(12) 0.9277(3) 0.0289(7) Uani d . 1 1 . .
    C C35 0.67993(18) 0.48745(12) 0.8492(3) 0.0315(8) Uani d . 1 1 . .
    H H35 0.7313 0.4845 0.8690 0.038 Uiso calc R 1 1 . .
    C C36 0.64864(17) 0.51351(12) 0.7431(3) 0.0293(7) Uani d . 1 1 . .
    H H36 0.6787 0.5280 0.6895 0.035 Uiso calc R 1 1 . .
    C C37 0.38430(16) 0.59648(12) 0.4367(3) 0.0254(7) Uani d . 1 1 . .
    C C38 0.32879(17) 0.56738(13) 0.4907(3) 0.0344(8) Uani d . 1 1 . .
    H H38A 0.3467 0.5354 0.5044 0.052 Uiso calc R 1 1 . .
    H H38B 0.2830 0.5674 0.4281 0.052 Uiso calc R 1 1 . .
    H H38C 0.3207 0.5805 0.5745 0.052 Uiso calc R 1 1 . .
    C C39 0.36003(17) 0.62742(12) 0.3309(3) 0.0287(7) Uani d . 1 1 . .
    H H39 0.3113 0.6236 0.2873 0.034 Uiso calc R 1 1 . .
    C C40 0.39911(16) 0.66212(12) 0.2850(3) 0.0256(7) Uani d . 1 1 . .
    C C41 0.36756(16) 0.69069(12) 0.1693(3) 0.0265(7) Uani d . 1 1 . .
    C C42 0.31586(18) 0.67235(14) 0.0691(3) 0.0364(8) Uani d . 1 1 . .
    H H42 0.2991 0.6413 0.0752 0.044 Uiso calc R 1 1 . .
    C C43 0.2888(2) 0.69927(16) -0.0395(4) 0.0457(10) Uani d . 1 1 . .
    H H43 0.2534 0.6865 -0.1072 0.055 Uiso calc R 1 1 . .
    C C44 0.31245(19) 0.74418(15) -0.0508(4) 0.0403(9) Uani d . 1 1 . .
    H H44 0.2937 0.7624 -0.1256 0.048 Uiso calc R 1 1 . .
    C C45 0.3634(2) 0.76235(15) 0.0472(4) 0.0416(9) Uani d . 1 1 . .
    H H45 0.3801 0.7934 0.0402 0.050 Uiso calc R 1 1 . .
    C C46 0.39095(19) 0.73594(13) 0.1562(3) 0.0345(8) Uani d . 1 1 . .
    H H46 0.4264 0.7490 0.2232 0.041 Uiso calc R 1 1 . .
    C C47 0.58271(17) 0.60961(12) 0.2503(3) 0.0278(7) Uani d . 1 1 . .
    C C48 0.55966(19) 0.63494(14) 0.1365(3) 0.0363(8) Uani d . 1 1 . .
    H H48 0.5259 0.6597 0.1368 0.044 Uiso calc R 1 1 . .
    C C49 0.5859(2) 0.62421(15) 0.0219(4) 0.0431(10) Uani d . 1 1 . .
    H H49 0.5707 0.6419 -0.0556 0.052 Uiso calc R 1 1 . .
    C C50 0.6342(2) 0.58782(16) 0.0211(4) 0.0460(10) Uani d . 1 1 . .
    H H50 0.6519 0.5804 -0.0573 0.055 Uiso calc R 1 1 . .
    C C51 0.6567(2) 0.56233(15) 0.1331(4) 0.0451(10) Uani d . 1 1 . .
    H H51 0.6897 0.5373 0.1317 0.054 Uiso calc R 1 1 . .
    C C52 0.63146(19) 0.57301(13) 0.2479(4) 0.0356(8) Uani d . 1 1 . .
    H H52 0.6474 0.5554 0.3252 0.043 Uiso calc R 1 1 . .
    C C53 0.59273(16) 0.66994(12) 0.5821(3) 0.0271(7) Uani d . 1 1 . .
    C C54 0.5622(2) 0.71212(14) 0.6050(4) 0.0415(9) Uani d . 1 1 . .
    H H54 0.5227 0.7239 0.5435 0.050 Uiso calc R 1 1 . .
    C C55 0.5886(2) 0.73760(16) 0.7175(4) 0.0529(11) Uani d . 1 1 . .
    H H55 0.5663 0.7663 0.7332 0.064 Uiso calc R 1 1 . .
    C C56 0.6464(2) 0.72180(15) 0.8055(4) 0.0456(10) Uani d . 1 1 . .
    H H56 0.6642 0.7394 0.8821 0.055 Uiso calc R 1 1 . .
    C C57 0.6786(2) 0.68048(15) 0.7829(4) 0.0443(10) Uani d . 1 1 . .
    H H57 0.7192 0.6697 0.8435 0.053 Uiso calc R 1 1 . .
    C C58 0.65233(19) 0.65424(14) 0.6718(4) 0.0394(9) Uani d . 1 1 . .
    H H58 0.6750 0.6256 0.6569 0.047 Uiso calc R 1 1 . .
    O O7 0.58272(16) 0.40602(10) 0.1873(3) 0.0475(7) Uani d . 1 1 . .
    H H7O 0.5726 0.4203 0.2528 0.071 Uiso calc R 1 1 . .
    C C59 0.5821(3) 0.3582(2) 0.2101(6) 0.0833(17) Uani d . 1 1 . .
    H H59A 0.6286 0.3488 0.2628 0.125 Uiso calc R 1 1 . .
    H H59B 0.5749 0.3416 0.1261 0.125 Uiso calc R 1 1 . .
    H H59C 0.5425 0.3506 0.2576 0.125 Uiso calc R 1 1 . .
    O O8 0.04591(17) 0.60516(10) 0.3473(3) 0.0524(8) Uani d . 1 1 . .
    H H8O 0.0352 0.5901 0.2770 0.079 Uiso calc R 1 1 . .
    C C60 0.0200(4) 0.6484(2) 0.3296(6) 0.107(2) Uani d . 1 1 . .
    H H60A 0.0245 0.6641 0.4147 0.160 Uiso calc R 1 1 . .
    H H60B -0.0313 0.6473 0.2884 0.160 Uiso calc R 1 1 . .
    H H60C 0.0477 0.6655 0.2727 0.160 Uiso calc R 1 1 . .
loop_
    _atom_site_aniso_label
    _atom_site_aniso_U_11
    _atom_site_aniso_U_22
    _atom_site_aniso_U_33
    _atom_site_aniso_U_12
    _atom_site_aniso_U_13
    _atom_site_aniso_U_23
    Sn1 0.02344(11) 0.02432(12) 0.02486(11) 0.00139(8) 0.00064(8) 0.00269(8)
    O1 0.0285(11) 0.0309(13) 0.0315(12) -0.0008(10) -0.0028(10) 0.0085(11)
    O2 0.0355(13) 0.0391(15) 0.0374(13) -0.0022(11) 0.0074(11) 0.0120(12)
    O3 0.0251(11) 0.0279(13) 0.0358(12) 0.0005(9) 0.0052(10) 0.0062(10)
    N1 0.0267(13) 0.0278(15) 0.0257(13) 0.0004(12) 0.0043(11) 0.0065(12)
    N2 0.0243(13) 0.0241(15) 0.0260(13) 0.0031(11) 0.0027(11) 0.0045(11)
    C1 0.0268(16) 0.0241(17) 0.0284(16) 0.0031(13) 0.0045(14) -0.0011(14)
    C2 0.0261(16) 0.0223(17) 0.0248(16) 0.0013(13) 0.0033(13) -0.0003(13)
    C3 0.0253(16) 0.0310(19) 0.0282(16) 0.0019(14) 0.0014(13) 0.0009(15)
    C4 0.0271(16) 0.035(2) 0.0303(17) -0.0036(14) 0.0058(14) 0.0004(15)
    C5 0.0318(17) 0.0277(18) 0.0284(17) -0.0012(14) 0.0080(14) 0.0021(15)
    C6 0.0299(17) 0.0313(19) 0.0301(17) -0.0007(14) 0.0014(14) 0.0045(15)
    C7 0.0233(16) 0.032(2) 0.0326(17) -0.0033(14) -0.0004(14) 0.0047(15)
    C8 0.0254(16) 0.0274(18) 0.0238(15) 0.0025(13) 0.0033(13) -0.0022(14)
    C9 0.0267(16) 0.034(2) 0.0345(18) 0.0035(14) 0.0048(14) 0.0078(16)
    C10 0.0254(16) 0.0298(19) 0.0270(16) 0.0001(13) 0.0055(13) 0.0021(14)
    C11 0.0305(17) 0.0251(18) 0.0236(16) -0.0024(14) 0.0037(13) -0.0037(14)
    C12 0.0305(17) 0.0316(19) 0.0273(16) -0.0035(14) 0.0007(14) 0.0065(15)
    C13 0.0359(19) 0.042(2) 0.0328(18) -0.0054(17) 0.0022(16) 0.0101(17)
    C14 0.039(2) 0.066(3) 0.043(2) -0.002(2) 0.0076(18) 0.018(2)
    C15 0.047(2) 0.070(3) 0.065(3) -0.006(2) 0.010(2) 0.038(3)
    C16 0.054(3) 0.053(3) 0.074(3) 0.007(2) 0.010(2) 0.035(3)
    C17 0.041(2) 0.044(2) 0.052(2) 0.0016(18) 0.0099(18) 0.017(2)
    C18 0.0238(15) 0.037(2) 0.0308(17) 0.0026(14) 0.0015(14) -0.0012(15)
    C19 0.039(2) 0.053(3) 0.035(2) 0.0079(18) 0.0040(17) 0.0037(19)
    C20 0.048(2) 0.080(4) 0.044(2) 0.010(2) 0.0208(19) -0.008(2)
    C21 0.050(3) 0.085(4) 0.075(3) 0.013(3) 0.015(2) -0.044(3)
    C22 0.050(3) 0.042(3) 0.114(4) 0.005(2) 0.016(3) -0.029(3)
    C23 0.038(2) 0.039(2) 0.074(3) -0.0014(17) 0.018(2) -0.011(2)
    C24 0.0308(16) 0.0282(18) 0.0266(16) 0.0033(14) 0.0012(14) -0.0028(14)
    C25 0.092(3) 0.038(2) 0.036(2) -0.018(2) -0.010(2) 0.0094(19)
    C26 0.111(4) 0.061(3) 0.035(2) -0.020(3) -0.011(3) 0.010(2)
    C27 0.058(3) 0.060(3) 0.033(2) -0.006(2) -0.0027(19) -0.013(2)
    C28 0.048(2) 0.050(3) 0.043(2) -0.016(2) 0.0094(19) -0.015(2)
    C29 0.0353(19) 0.038(2) 0.0384(19) -0.0087(16) 0.0110(16) 0.0006(17)
    Sn2 0.02155(11) 0.02523(12) 0.02636(11) 0.00062(8) 0.00779(8) 0.00407(9)
    O4 0.0268(11) 0.0286(13) 0.0354(12) 0.0052(10) 0.0127(10) 0.0096(10)
    O5 0.0348(12) 0.0356(15) 0.0378(14) 0.0066(11) 0.0049(11) 0.0128(11)
    O6 0.0223(10) 0.0278(13) 0.0315(12) -0.0006(9) 0.0024(9) 0.0048(10)
    N3 0.0253(13) 0.0280(16) 0.0275(14) 0.0017(11) 0.0073(11) 0.0074(12)
    N4 0.0254(13) 0.0249(15) 0.0289(14) -0.0005(11) 0.0059(11) 0.0034(12)
    C30 0.0280(16) 0.0235(17) 0.0292(16) -0.0001(13) 0.0083(14) -0.0004(14)
    C31 0.0293(16) 0.0219(17) 0.0280(16) 0.0015(13) 0.0058(14) 0.0008(14)
    C32 0.0247(16) 0.0287(19) 0.0355(18) -0.0004(14) 0.0057(14) 0.0052(15)
    C33 0.0302(17) 0.0280(19) 0.0329(17) -0.0021(14) 0.0072(14) 0.0068(15)
    C34 0.0349(18) 0.0228(17) 0.0292(17) 0.0033(14) 0.0061(14) -0.0008(14)
    C35 0.0265(16) 0.033(2) 0.0362(18) 0.0057(14) 0.0079(14) 0.0016(16)
    C36 0.0291(17) 0.0262(18) 0.0352(18) 0.0031(14) 0.0124(14) 0.0020(15)
    C37 0.0219(15) 0.0260(18) 0.0298(16) -0.0012(13) 0.0087(13) -0.0013(14)
    C38 0.0264(17) 0.040(2) 0.0382(19) -0.0060(15) 0.0086(15) 0.0058(17)
    C39 0.0239(16) 0.0326(19) 0.0296(17) -0.0001(14) 0.0047(14) 0.0011(15)
    C40 0.0273(16) 0.0261(17) 0.0243(15) 0.0048(13) 0.0071(13) -0.0026(14)
    C41 0.0219(15) 0.0322(19) 0.0269(16) 0.0030(13) 0.0090(13) 0.0000(14)
    C42 0.0364(18) 0.034(2) 0.0373(19) -0.0017(16) 0.0013(16) 0.0018(16)
    C43 0.041(2) 0.060(3) 0.0327(19) -0.0002(19) -0.0038(17) 0.0026(19)
    C44 0.0338(19) 0.056(3) 0.0326(19) 0.0110(18) 0.0101(16) 0.0173(18)
    C45 0.042(2) 0.041(2) 0.043(2) -0.0024(17) 0.0100(18) 0.0155(18)
    C46 0.0343(18) 0.035(2) 0.0330(18) -0.0053(15) 0.0025(15) 0.0073(16)
    C47 0.0269(16) 0.0313(19) 0.0270(16) -0.0050(14) 0.0096(14) -0.0030(14)
    C48 0.0356(19) 0.040(2) 0.0351(19) -0.0049(16) 0.0098(16) 0.0001(17)
    C49 0.049(2) 0.051(3) 0.0305(19) -0.0133(19) 0.0100(17) -0.0024(18)
    C50 0.052(2) 0.054(3) 0.037(2) -0.011(2) 0.0229(18) -0.017(2)
    C51 0.044(2) 0.042(2) 0.054(2) 0.0010(18) 0.0232(19) -0.012(2)
    C52 0.0373(19) 0.032(2) 0.0389(19) -0.0010(16) 0.0121(16) -0.0008(16)
    C53 0.0223(15) 0.0326(19) 0.0266(16) -0.0048(13) 0.0055(13) 0.0018(14)
    C54 0.0348(19) 0.038(2) 0.047(2) 0.0061(17) -0.0053(17) -0.0040(18)
    C55 0.048(2) 0.044(3) 0.063(3) 0.001(2) 0.000(2) -0.019(2)
    C56 0.046(2) 0.047(3) 0.043(2) -0.0163(19) 0.0046(18) -0.0058(19)
    C57 0.038(2) 0.050(3) 0.039(2) -0.0063(18) -0.0080(17) 0.0108(19)
    C58 0.0358(19) 0.037(2) 0.043(2) 0.0045(16) -0.0006(17) 0.0052(17)
    O7 0.0659(18) 0.0409(16) 0.0417(15) 0.0091(14) 0.0260(14) 0.0102(13)
    C59 0.096(4) 0.078(4) 0.082(4) 0.019(3) 0.033(3) 0.006(3)
    O8 0.0736(19) 0.0423(17) 0.0349(14) 0.0028(15) -0.0089(14) 0.0018(13)
    C60 0.123(5) 0.087(5) 0.089(4) 0.028(4) -0.040(4) -0.027(4)
_geom_special_details
;
All s.u.'s (except the s.u. in the dihedral angle between two l.s. planes) are
estimated using the full covariance matrix. The cell s.u.'s are taken into
account individually in the estimation of s.u.'s in distances, angles and
torsion angles; correlations between s.u.'s in cell parameters are only used
when they are defined by crystal symmetry. An approximate (isotropic)
treatment of cell s.u.'s is used for estimating s.u.'s involving l.s. planes.
;
loop_
    _geom_bond_atom_site_label_1
    _geom_bond_atom_site_label_2
    _geom_bond_site_symmetry_2
    _geom_bond_distance
    _geom_bond_publ_flag
    Sn1 O1 . 2.124(2) y
    Sn1 O3 . 2.102(2) y
    Sn1 N2 . 2.133(2) y
    Sn1 C18 . 2.118(4) y
    Sn1 C24 . 2.117(3) y
    O1 C1 . 1.305(4) ?
    O2 C5 . 1.350(4) ?
    O2 H2O . 0.8400 ?
    O3 C11 . 1.314(4) ?
    N1 C1 . 1.319(4) ?
    N1 N2 . 1.399(4) ?
    N2 C8 . 1.322(4) ?
    C1 C2 . 1.466(5) ?
    C2 C3 . 1.394(4) ?
    C2 C7 . 1.398(4) ?
    C3 C4 . 1.379(5) ?
    C3 H3 . 0.9500 ?
    C4 C5 . 1.388(5) ?
    C4 H4 . 0.9500 ?
    C5 C6 . 1.407(5) ?
    C6 C7 . 1.379(5) ?
    C6 H6 . 0.9500 ?
    C7 H7 . 0.9500 ?
    C8 C10 . 1.413(5) ?
    C8 C9 . 1.498(4) ?
    C9 H9A . 0.9800 ?
    C9 H9B . 0.9800 ?
    C9 H9C . 0.9800 ?
    C10 C11 . 1.371(5) ?
    C10 H10 . 0.9500 ?
    C11 C12 . 1.486(5) ?
    C12 C17 . 1.383(5) ?
    C12 C13 . 1.384(5) ?
    C13 C14 . 1.368(5) ?
    C13 H13 . 0.9500 ?
    C14 C15 . 1.371(6) ?
    C14 H14 . 0.9500 ?
    C15 C16 . 1.380(6) ?
    C15 H15 . 0.9500 ?
    C16 C17 . 1.382(6) ?
    C16 H16 . 0.9500 ?
    C17 H17 . 0.9500 ?
    C18 C23 . 1.388(5) ?
    C18 C19 . 1.389(5) ?
    C19 C20 . 1.372(6) ?
    C19 H19 . 0.9500 ?
    C20 C21 . 1.385(7) ?
    C20 H20 . 0.9500 ?
    C21 C22 . 1.392(7) ?
    C21 H21 . 0.9500 ?
    C22 C23 . 1.387(6) ?
    C22 H22 . 0.9500 ?
    C23 H23 . 0.9500 ?
    C24 C25 . 1.385(5) ?
    C24 C29 . 1.385(5) ?
    C25 C26 . 1.389(6) ?
    C25 H25 . 0.9500 ?
    C26 C27 . 1.377(6) ?
    C26 H26 . 0.9500 ?
    C27 C28 . 1.365(6) ?
    C27 H27 . 0.9500 ?
    C28 C29 . 1.389(5) ?
    C28 H28 . 0.9500 ?
    C29 H29 . 0.9500 ?
    Sn2 O4 . 2.123(2) y
    Sn2 O6 . 2.094(2) y
    Sn2 N4 . 2.141(3) y
    Sn2 C47 . 2.116(3) y
    Sn2 C53 . 2.124(3) y
    O4 C30 . 1.302(4) ?
    O5 C34 . 1.357(4) ?
    O5 H5O . 0.8400 ?
    O6 C40 . 1.322(4) ?
    N3 C30 . 1.322(4) ?
    N3 N4 . 1.404(4) ?
    N4 C37 . 1.312(4) ?
    C30 C31 . 1.468(4) ?
    C31 C36 . 1.395(4) ?
    C31 C32 . 1.404(5) ?
    C32 C33 . 1.378(4) ?
    C32 H32 . 0.9500 ?
    C33 C34 . 1.393(5) ?
    C33 H33 . 0.9500 ?
    C34 C35 . 1.392(5) ?
    C35 C36 . 1.372(5) ?
    C35 H35 . 0.9500 ?
    C36 H36 . 0.9500 ?
    C37 C39 . 1.422(5) ?
    C37 C38 . 1.511(4) ?
    C38 H38A . 0.9800 ?
    C38 H38B . 0.9800 ?
    C38 H38C . 0.9800 ?
    C39 C40 . 1.368(5) ?
    C39 H39 . 0.9500 ?
    C40 C41 . 1.486(4) ?
    C41 C46 . 1.385(5) ?
    C41 C42 . 1.394(5) ?
    C42 C43 . 1.385(5) ?
    C42 H42 . 0.9500 ?
    C43 C44 . 1.375(6) ?
    C43 H43 . 0.9500 ?
    C44 C45 . 1.370(5) ?
    C44 H44 . 0.9500 ?
    C45 C46 . 1.382(5) ?
    C45 H45 . 0.9500 ?
    C46 H46 . 0.9500 ?
    C47 C48 . 1.388(5) ?
    C47 C52 . 1.394(5) ?
    C48 C49 . 1.392(5) ?
    C48 H48 . 0.9500 ?
    C49 C50 . 1.381(6) ?
    C49 H49 . 0.9500 ?
    C50 C51 . 1.374(6) ?
    C50 H50 . 0.9500 ?
    C51 C52 . 1.384(5) ?
    C51 H51 . 0.9500 ?
    C52 H52 . 0.9500 ?
    C53 C54 . 1.377(5) ?
    C53 C58 . 1.396(5) ?
    C54 C55 . 1.391(5) ?
    C54 H54 . 0.9500 ?
    C55 C56 . 1.365(6) ?
    C55 H55 . 0.9500 ?
    C56 C57 . 1.369(6) ?
    C56 H56 . 0.9500 ?
    C57 C58 . 1.391(5) ?
    C57 H57 . 0.9500 ?
    C58 H58 . 0.9500 ?
    O7 C59 . 1.394(6) ?
    O7 H7O . 0.8400 ?
    C59 H59A . 0.9800 ?
    C59 H59B . 0.9800 ?
    C59 H59C . 0.9800 ?
    O8 C60 . 1.334(6) ?
    O8 H8O . 0.8400 ?
    C60 H60A . 0.9800 ?
    C60 H60B . 0.9800 ?
    C60 H60C . 0.9800 ?
loop_
    _geom_angle_atom_site_label_1
    _geom_angle_atom_site_label_2
    _geom_angle_atom_site_label_3
    _geom_angle_site_symmetry_1
    _geom_angle_site_symmetry_3
    _geom_angle
    _geom_angle_publ_flag
    O3 Sn1 C24 . . 93.22(11) ?
    O3 Sn1 C18 . . 94.26(12) ?
    C24 Sn1 C18 . . 123.74(12) ?
    O3 Sn1 O1 . . 157.92(8) ?
    C24 Sn1 O1 . . 96.48(11) ?
    C18 Sn1 O1 . . 96.73(12) ?
    O3 Sn1 N2 . . 84.31(9) ?
    C24 Sn1 N2 . . 124.73(11) ?
    C18 Sn1 N2 . . 111.49(11) ?
    O1 Sn1 N2 . . 73.86(9) ?
    C1 O1 Sn1 . . 112.2(2) ?
    C5 O2 H2O . . 109.5 ?
    C11 O3 Sn1 . . 125.9(2) ?
    C1 N1 N2 . . 111.6(2) ?
    C8 N2 N1 . . 117.7(2) ?
    C8 N2 Sn1 . . 128.3(2) ?
    N1 N2 Sn1 . . 114.07(18) ?
    O1 C1 N1 . . 123.3(3) ?
    O1 C1 C2 . . 118.5(3) ?
    N1 C1 C2 . . 118.2(3) ?
    C3 C2 C7 . . 118.3(3) ?
    C3 C2 C1 . . 120.3(3) ?
    C7 C2 C1 . . 121.5(3) ?
    C4 C3 C2 . . 121.2(3) ?
    C4 C3 H3 . . 119.4 ?
    C2 C3 H3 . . 119.4 ?
    C3 C4 C5 . . 120.3(3) ?
    C3 C4 H4 . . 119.8 ?
    C5 C4 H4 . . 119.8 ?
    O2 C5 C4 . . 118.2(3) ?
    O2 C5 C6 . . 122.7(3) ?
    C4 C5 C6 . . 119.2(3) ?
    C7 C6 C5 . . 120.0(3) ?
    C7 C6 H6 . . 120.0 ?
    C5 C6 H6 . . 120.0 ?
    C6 C7 C2 . . 121.0(3) ?
    C6 C7 H7 . . 119.5 ?
    C2 C7 H7 . . 119.5 ?
    N2 C8 C10 . . 122.3(3) ?
    N2 C8 C9 . . 119.0(3) ?
    C10 C8 C9 . . 118.7(3) ?
    C8 C9 H9A . . 109.5 ?
    C8 C9 H9B . . 109.5 ?
    H9A C9 H9B . . 109.5 ?
    C8 C9 H9C . . 109.5 ?
    H9A C9 H9C . . 109.5 ?
    H9B C9 H9C . . 109.5 ?
    C11 C10 C8 . . 127.6(3) ?
    C11 C10 H10 . . 116.2 ?
    C8 C10 H10 . . 116.2 ?
    O3 C11 C10 . . 123.9(3) ?
    O3 C11 C12 . . 114.8(3) ?
    C10 C11 C12 . . 121.3(3) ?
    C17 C12 C13 . . 118.4(3) ?
    C17 C12 C11 . . 119.8(3) ?
    C13 C12 C11 . . 121.9(3) ?
    C14 C13 C12 . . 121.0(4) ?
    C14 C13 H13 . . 119.5 ?
    C12 C13 H13 . . 119.5 ?
    C15 C14 C13 . . 120.6(4) ?
    C15 C14 H14 . . 119.7 ?
    C13 C14 H14 . . 119.7 ?
    C14 C15 C16 . . 119.2(4) ?
    C14 C15 H15 . . 120.4 ?
    C16 C15 H15 . . 120.4 ?
    C15 C16 C17 . . 120.3(4) ?
    C15 C16 H16 . . 119.8 ?
    C17 C16 H16 . . 119.8 ?
    C16 C17 C12 . . 120.4(4) ?
    C16 C17 H17 . . 119.8 ?
    C12 C17 H17 . . 119.8 ?
    C23 C18 C19 . . 119.0(4) ?
    C23 C18 Sn1 . . 119.6(3) ?
    C19 C18 Sn1 . . 121.3(3) ?
    C20 C19 C18 . . 121.5(4) ?
    C20 C19 H19 . . 119.3 ?
    C18 C19 H19 . . 119.3 ?
    C19 C20 C21 . . 119.2(4) ?
    C19 C20 H20 . . 120.4 ?
    C21 C20 H20 . . 120.4 ?
    C20 C21 C22 . . 120.6(4) ?
    C20 C21 H21 . . 119.7 ?
    C22 C21 H21 . . 119.7 ?
    C23 C22 C21 . . 119.5(5) ?
    C23 C22 H22 . . 120.3 ?
    C21 C22 H22 . . 120.3 ?
    C22 C23 C18 . . 120.3(4) ?
    C22 C23 H23 . . 119.9 ?
    C18 C23 H23 . . 119.9 ?
    C25 C24 C29 . . 119.1(3) ?
    C25 C24 Sn1 . . 118.8(3) ?
    C29 C24 Sn1 . . 122.1(3) ?
    C24 C25 C26 . . 120.1(4) ?
    C24 C25 H25 . . 119.9 ?
    C26 C25 H25 . . 119.9 ?
    C27 C26 C25 . . 119.8(4) ?
    C27 C26 H26 . . 120.1 ?
    C25 C26 H26 . . 120.1 ?
    C28 C27 C26 . . 120.8(4) ?
    C28 C27 H27 . . 119.6 ?
    C26 C27 H27 . . 119.6 ?
    C27 C28 C29 . . 119.7(4) ?
    C27 C28 H28 . . 120.2 ?
    C29 C28 H28 . . 120.2 ?
    C24 C29 C28 . . 120.5(4) ?
    C24 C29 H29 . . 119.7 ?
    C28 C29 H29 . . 119.7 ?
    O6 Sn2 C47 . . 94.94(11) ?
    O6 Sn2 C53 . . 96.51(11) ?
    C47 Sn2 C53 . . 128.51(12) ?
    O6 Sn2 O4 . . 156.93(8) ?
    C47 Sn2 O4 . . 94.72(11) ?
    C53 Sn2 O4 . . 93.76(11) ?
    O6 Sn2 N4 . . 83.75(9) ?
    C47 Sn2 N4 . . 123.12(11) ?
    C53 Sn2 N4 . . 107.98(11) ?
    O4 Sn2 N4 . . 73.44(9) ?
    C30 O4 Sn2 . . 111.35(19) ?
    C34 O5 H5O . . 109.5 ?
    C40 O6 Sn2 . . 124.2(2) ?
    C30 N3 N4 . . 110.7(3) ?
    C37 N4 N3 . . 118.1(3) ?
    C37 N4 Sn2 . . 128.5(2) ?
    N3 N4 Sn2 . . 113.31(18) ?
    O4 C30 N3 . . 123.6(3) ?
    O4 C30 C31 . . 117.9(3) ?
    N3 C30 C31 . . 118.5(3) ?
    C36 C31 C32 . . 118.0(3) ?
    C36 C31 C30 . . 119.6(3) ?
    C32 C31 C30 . . 122.4(3) ?
    C33 C32 C31 . . 121.2(3) ?
    C33 C32 H32 . . 119.4 ?
    C31 C32 H32 . . 119.4 ?
    C32 C33 C34 . . 119.7(3) ?
    C32 C33 H33 . . 120.1 ?
    C34 C33 H33 . . 120.1 ?
    O5 C34 C35 . . 117.5(3) ?
    O5 C34 C33 . . 122.9(3) ?
    C35 C34 C33 . . 119.6(3) ?
    C36 C35 C34 . . 120.3(3) ?
    C36 C35 H35 . . 119.8 ?
    C34 C35 H35 . . 119.8 ?
    C35 C36 C31 . . 121.1(3) ?
    C35 C36 H36 . . 119.4 ?
    C31 C36 H36 . . 119.4 ?
    N4 C37 C39 . . 121.5(3) ?
    N4 C37 C38 . . 119.7(3) ?
    C39 C37 C38 . . 118.8(3) ?
    C37 C38 H38A . . 109.5 ?
    C37 C38 H38B . . 109.5 ?
    H38A C38 H38B . . 109.5 ?
    C37 C38 H38C . . 109.5 ?
    H38A C38 H38C . . 109.5 ?
    H38B C38 H38C . . 109.5 ?
    C40 C39 C37 . . 127.1(3) ?
    C40 C39 H39 . . 116.4 ?
    C37 C39 H39 . . 116.4 ?
    O6 C40 C39 . . 124.0(3) ?
    O6 C40 C41 . . 114.6(3) ?
    C39 C40 C41 . . 121.3(3) ?
    C46 C41 C42 . . 118.2(3) ?
    C46 C41 C40 . . 120.6(3) ?
    C42 C41 C40 . . 121.2(3) ?
    C43 C42 C41 . . 120.1(4) ?
    C43 C42 H42 . . 119.9 ?
    C41 C42 H42 . . 119.9 ?
    C44 C43 C42 . . 121.0(4) ?
    C44 C43 H43 . . 119.5 ?
    C42 C43 H43 . . 119.5 ?
    C45 C44 C43 . . 119.2(3) ?
    C45 C44 H44 . . 120.4 ?
    C43 C44 H44 . . 120.4 ?
    C44 C45 C46 . . 120.5(4) ?
    C44 C45 H45 . . 119.7 ?
    C46 C45 H45 . . 119.7 ?
    C41 C46 C45 . . 121.0(3) ?
    C41 C46 H46 . . 119.5 ?
    C45 C46 H46 . . 119.5 ?
    C48 C47 C52 . . 119.3(3) ?
    C48 C47 Sn2 . . 120.7(3) ?
    C52 C47 Sn2 . . 120.0(3) ?
    C47 C48 C49 . . 120.1(4) ?
    C47 C48 H48 . . 119.9 ?
    C49 C48 H48 . . 119.9 ?
    C50 C49 C48 . . 119.9(4) ?
    C50 C49 H49 . . 120.1 ?
    C48 C49 H49 . . 120.1 ?
    C51 C50 C49 . . 120.3(4) ?
    C51 C50 H50 . . 119.8 ?
    C49 C50 H50 . . 119.8 ?
    C50 C51 C52 . . 120.3(4) ?
    C50 C51 H51 . . 119.9 ?
    C52 C51 H51 . . 119.9 ?
    C51 C52 C47 . . 120.1(4) ?
    C51 C52 H52 . . 119.9 ?
    C47 C52 H52 . . 119.9 ?
    C54 C53 C58 . . 118.5(3) ?
    C54 C53 Sn2 . . 121.4(2) ?
    C58 C53 Sn2 . . 119.8(3) ?
    C53 C54 C55 . . 120.5(3) ?
    C53 C54 H54 . . 119.7 ?
    C55 C54 H54 . . 119.7 ?
    C56 C55 C54 . . 120.6(4) ?
    C56 C55 H55 . . 119.7 ?
    C54 C55 H55 . . 119.7 ?
    C55 C56 C57 . . 119.7(4) ?
    C55 C56 H56 . . 120.2 ?
    C57 C56 H56 . . 120.2 ?
    C56 C57 C58 . . 120.5(3) ?
    C56 C57 H57 . . 119.7 ?
    C58 C57 H57 . . 119.7 ?
    C57 C58 C53 . . 120.1(4) ?
    C57 C58 H58 . . 119.9 ?
    C53 C58 H58 . . 119.9 ?
    C59 O7 H7O . . 109.5 ?
    O7 C59 H59A . . 109.5 ?
    O7 C59 H59B . . 109.5 ?
    H59A C59 H59B . . 109.5 ?
    O7 C59 H59C . . 109.5 ?
    H59A C59 H59C . . 109.5 ?
    H59B C59 H59C . . 109.5 ?
    C60 O8 H8O . . 109.5 ?
    O8 C60 H60A . . 109.5 ?
    O8 C60 H60B . . 109.5 ?
    H60A C60 H60B . . 109.5 ?
    O8 C60 H60C . . 109.5 ?
    H60A C60 H60C . . 109.5 ?
    H60B C60 H60C . . 109.5 ?
loop_
    _geom_torsion_atom_site_label_1
    _geom_torsion_atom_site_label_2
    _geom_torsion_atom_site_label_3
    _geom_torsion_atom_site_label_4
    _geom_torsion_site_symmetry_1
    _geom_torsion_site_symmetry_2
    _geom_torsion_site_symmetry_3
    _geom_torsion_site_symmetry_4
    _geom_torsion
    _geom_torsion_publ_flag
    O3 Sn1 O1 C1 . . . . 27.1(4) ?
    C24 Sn1 O1 C1 . . . . 142.6(2) ?
    C18 Sn1 O1 C1 . . . . -92.2(2) ?
    N2 Sn1 O1 C1 . . . . 18.2(2) ?
    C24 Sn1 O3 C11 . . . . -94.8(3) ?
    C18 Sn1 O3 C11 . . . . 141.0(2) ?
    O1 Sn1 O3 C11 . . . . 21.3(4) ?
    N2 Sn1 O3 C11 . . . . 29.8(2) ?
    C1 N1 N2 C8 . . . . -162.8(3) ?
    C1 N1 N2 Sn1 . . . . 16.8(3) ?
    O3 Sn1 N2 C8 . . . . -16.0(3) ?
    C24 Sn1 N2 C8 . . . . 74.0(3) ?
    C18 Sn1 N2 C8 . . . . -108.3(3) ?
    O1 Sn1 N2 C8 . . . . 160.7(3) ?
    O3 Sn1 N2 N1 . . . . 164.4(2) ?
    C24 Sn1 N2 N1 . . . . -105.6(2) ?
    C18 Sn1 N2 N1 . . . . 72.0(2) ?
    O1 Sn1 N2 N1 . . . . -18.9(2) ?
    Sn1 O1 C1 N1 . . . . -16.5(4) ?
    Sn1 O1 C1 C2 . . . . 162.1(2) ?
    N2 N1 C1 O1 . . . . -0.1(5) ?
    N2 N1 C1 C2 . . . . -178.7(3) ?
    O1 C1 C2 C3 . . . . -4.8(5) ?
    N1 C1 C2 C3 . . . . 173.9(3) ?
    O1 C1 C2 C7 . . . . 174.3(3) ?
    N1 C1 C2 C7 . . . . -7.0(5) ?
    C7 C2 C3 C4 . . . . 3.3(5) ?
    C1 C2 C3 C4 . . . . -177.7(3) ?
    C2 C3 C4 C5 . . . . -0.4(5) ?
    C3 C4 C5 O2 . . . . 176.8(3) ?
    C3 C4 C5 C6 . . . . -2.1(5) ?
    O2 C5 C6 C7 . . . . -177.1(3) ?
    C4 C5 C6 C7 . . . . 1.8(5) ?
    C5 C6 C7 C2 . . . . 1.1(5) ?
    C3 C2 C7 C6 . . . . -3.6(5) ?
    C1 C2 C7 C6 . . . . 177.3(3) ?
    N1 N2 C8 C10 . . . . -179.5(3) ?
    Sn1 N2 C8 C10 . . . . 0.9(5) ?
    N1 N2 C8 C9 . . . . 0.6(4) ?
    Sn1 N2 C8 C9 . . . . -179.0(2) ?
    N2 C8 C10 C11 . . . . 11.6(6) ?
    C9 C8 C10 C11 . . . . -168.6(3) ?
    Sn1 O3 C11 C10 . . . . -29.6(4) ?
    Sn1 O3 C11 C12 . . . . 153.2(2) ?
    C8 C10 C11 O3 . . . . 3.7(6) ?
    C8 C10 C11 C12 . . . . -179.3(3) ?
    O3 C11 C12 C17 . . . . 18.9(5) ?
    C10 C11 C12 C17 . . . . -158.4(3) ?
    O3 C11 C12 C13 . . . . -159.6(3) ?
    C10 C11 C12 C13 . . . . 23.0(5) ?
    C17 C12 C13 C14 . . . . 2.5(6) ?
    C11 C12 C13 C14 . . . . -178.9(3) ?
    C12 C13 C14 C15 . . . . -0.7(6) ?
    C13 C14 C15 C16 . . . . -1.1(7) ?
    C14 C15 C16 C17 . . . . 1.2(8) ?
    C15 C16 C17 C12 . . . . 0.5(7) ?
    C13 C12 C17 C16 . . . . -2.3(6) ?
    C11 C12 C17 C16 . . . . 179.0(4) ?
    O3 Sn1 C18 C23 . . . . 14.1(3) ?
    C24 Sn1 C18 C23 . . . . -82.7(3) ?
    O1 Sn1 C18 C23 . . . . 174.9(3) ?
    N2 Sn1 C18 C23 . . . . 99.6(3) ?
    O3 Sn1 C18 C19 . . . . -169.4(3) ?
    C24 Sn1 C18 C19 . . . . 93.9(3) ?
    O1 Sn1 C18 C19 . . . . -8.5(3) ?
    N2 Sn1 C18 C19 . . . . -83.8(3) ?
    C23 C18 C19 C20 . . . . -0.5(6) ?
    Sn1 C18 C19 C20 . . . . -177.1(3) ?
    C18 C19 C20 C21 . . . . -0.8(6) ?
    C19 C20 C21 C22 . . . . 1.7(7) ?
    C20 C21 C22 C23 . . . . -1.3(7) ?
    C21 C22 C23 C18 . . . . 0.0(7) ?
    C19 C18 C23 C22 . . . . 0.9(6) ?
    Sn1 C18 C23 C22 . . . . 177.5(3) ?
    O3 Sn1 C24 C25 . . . . -18.0(3) ?
    C18 Sn1 C24 C25 . . . . 79.3(4) ?
    O1 Sn1 C24 C25 . . . . -178.1(3) ?
    N2 Sn1 C24 C25 . . . . -103.3(3) ?
    O3 Sn1 C24 C29 . . . . 163.2(3) ?
    C18 Sn1 C24 C29 . . . . -99.5(3) ?
    O1 Sn1 C24 C29 . . . . 3.1(3) ?
    N2 Sn1 C24 C29 . . . . 77.9(3) ?
    C29 C24 C25 C26 . . . . 0.1(7) ?
    Sn1 C24 C25 C26 . . . . -178.7(4) ?
    C24 C25 C26 C27 . . . . 1.0(8) ?
    C25 C26 C27 C28 . . . . -2.2(8) ?
    C26 C27 C28 C29 . . . . 2.1(7) ?
    C25 C24 C29 C28 . . . . -0.2(6) ?
    Sn1 C24 C29 C28 . . . . 178.5(3) ?
    C27 C28 C29 C24 . . . . -0.9(6) ?
    O6 Sn2 O4 C30 . . . . -31.2(4) ?
    C47 Sn2 O4 C30 . . . . -145.7(2) ?
    C53 Sn2 O4 C30 . . . . 85.2(2) ?
    N4 Sn2 O4 C30 . . . . -22.5(2) ?
    C47 Sn2 O6 C40 . . . . 88.0(2) ?
    C53 Sn2 O6 C40 . . . . -142.3(2) ?
    O4 Sn2 O6 C40 . . . . -26.4(4) ?
    N4 Sn2 O6 C40 . . . . -34.8(2) ?
    C30 N3 N4 C37 . . . . 160.5(3) ?
    C30 N3 N4 Sn2 . . . . -20.0(3) ?
    O6 Sn2 N4 C37 . . . . 19.1(3) ?
    C47 Sn2 N4 C37 . . . . -72.7(3) ?
    C53 Sn2 N4 C37 . . . . 113.9(3) ?
    O4 Sn2 N4 C37 . . . . -157.5(3) ?
    O6 Sn2 N4 N3 . . . . -160.4(2) ?
    C47 Sn2 N4 N3 . . . . 107.8(2) ?
    C53 Sn2 N4 N3 . . . . -65.5(2) ?
    O4 Sn2 N4 N3 . . . . 23.0(2) ?
    Sn2 O4 C30 N3 . . . . 20.9(4) ?
    Sn2 O4 C30 C31 . . . . -157.0(2) ?
    N4 N3 C30 O4 . . . . -0.7(5) ?
    N4 N3 C30 C31 . . . . 177.2(3) ?
    O4 C30 C31 C36 . . . . 10.9(5) ?
    N3 C30 C31 C36 . . . . -167.1(3) ?
    O4 C30 C31 C32 . . . . -170.3(3) ?
    N3 C30 C31 C32 . . . . 11.6(5) ?
    C36 C31 C32 C33 . . . . 2.0(5) ?
    C30 C31 C32 C33 . . . . -176.8(3) ?
    C31 C32 C33 C34 . . . . -0.5(5) ?
    C32 C33 C34 O5 . . . . 178.3(3) ?
    C32 C33 C34 C35 . . . . -0.8(5) ?
    O5 C34 C35 C36 . . . . -178.6(3) ?
    C33 C34 C35 C36 . . . . 0.5(5) ?
    C34 C35 C36 C31 . . . . 1.0(5) ?
    C32 C31 C36 C35 . . . . -2.2(5) ?
    C30 C31 C36 C35 . . . . 176.6(3) ?
    N3 N4 C37 C39 . . . . 178.8(3) ?
    Sn2 N4 C37 C39 . . . . -0.6(5) ?
    N3 N4 C37 C38 . . . . -3.0(5) ?
    Sn2 N4 C37 C38 . . . . 177.6(2) ?
    N4 C37 C39 C40 . . . . -14.5(6) ?
    C38 C37 C39 C40 . . . . 167.2(3) ?
    Sn2 O6 C40 C39 . . . . 34.4(4) ?
    Sn2 O6 C40 C41 . . . . -146.4(2) ?
    C37 C39 C40 O6 . . . . -3.5(6) ?
    C37 C39 C40 C41 . . . . 177.4(3) ?
    O6 C40 C41 C46 . . . . -27.2(4) ?
    C39 C40 C41 C46 . . . . 152.0(3) ?
    O6 C40 C41 C42 . . . . 150.4(3) ?
    C39 C40 C41 C42 . . . . -30.4(5) ?
    C46 C41 C42 C43 . . . . -0.5(5) ?
    C40 C41 C42 C43 . . . . -178.2(3) ?
    C41 C42 C43 C44 . . . . 0.3(6) ?
    C42 C43 C44 C45 . . . . -0.1(6) ?
    C43 C44 C45 C46 . . . . 0.0(6) ?
    C42 C41 C46 C45 . . . . 0.5(5) ?
    C40 C41 C46 C45 . . . . 178.1(3) ?
    C44 C45 C46 C41 . . . . -0.2(6) ?
    O6 Sn2 C47 C48 . . . . 8.8(3) ?
    C53 Sn2 C47 C48 . . . . -93.6(3) ?
    O4 Sn2 C47 C48 . . . . 167.8(3) ?
    N4 Sn2 C47 C48 . . . . 94.5(3) ?
    O6 Sn2 C47 C52 . . . . -171.1(3) ?
    C53 Sn2 C47 C52 . . . . 86.5(3) ?
    O4 Sn2 C47 C52 . . . . -12.1(3) ?
    N4 Sn2 C47 C52 . . . . -85.4(3) ?
    C52 C47 C48 C49 . . . . -0.9(5) ?
    Sn2 C47 C48 C49 . . . . 179.2(3) ?
    C47 C48 C49 C50 . . . . 1.0(6) ?
    C48 C49 C50 C51 . . . . -0.4(6) ?
    C49 C50 C51 C52 . . . . -0.3(6) ?
    C50 C51 C52 C47 . . . . 0.3(6) ?
    C48 C47 C52 C51 . . . . 0.3(5) ?
    Sn2 C47 C52 C51 . . . . -179.8(3) ?
    O6 Sn2 C53 C54 . . . . 8.4(3) ?
    C47 Sn2 C53 C54 . . . . 110.1(3) ?
    O4 Sn2 C53 C54 . . . . -150.9(3) ?
    N4 Sn2 C53 C54 . . . . -77.1(3) ?
    O6 Sn2 C53 C58 . . . . -178.1(3) ?
    C47 Sn2 C53 C58 . . . . -76.5(3) ?
    O4 Sn2 C53 C58 . . . . 22.6(3) ?
    N4 Sn2 C53 C58 . . . . 96.3(3) ?
    C58 C53 C54 C55 . . . . -2.2(6) ?
    Sn2 C53 C54 C55 . . . . 171.3(3) ?
    C53 C54 C55 C56 . . . . 1.5(7) ?
    C54 C55 C56 C57 . . . . 0.0(7) ?
    C55 C56 C57 C58 . . . . -0.8(6) ?
    C56 C57 C58 C53 . . . . 0.1(6) ?
    C54 C53 C58 C57 . . . . 1.4(6) ?
    Sn2 C53 C58 C57 . . . . -172.2(3) ?
loop_
    _geom_hbond_atom_site_label_D
    _geom_hbond_atom_site_label_H
    _geom_hbond_atom_site_label_A
    _geom_hbond_site_symmetry_A
    _geom_hbond_distance_DH
    _geom_hbond_distance_HA
    _geom_hbond_distance_DA
    _geom_hbond_angle_DHA
    O2 H2o O8 3_667 0.84 1.81 2.650(4) 175
    O5 H5o O7 1_556 0.84 1.85 2.681(4) 170
    O7 H7o N3 3_666 0.84 2.02 2.830(4) 163
    O8 H8o N1 1_454 0.84 1.98 2.821(4) 175
    C50 H50 Cg1 1_554 0.95 2.91 3.440(5) 116
    C57 H57 Cg2 1_555 0.95 2.84 3.664(4) 145
    C60 H60a Cg3 1_455 0.98 2.98 3.886(6) 155
