# Supplementary material for: {4-Hy­droxy-N′-[(2E,3Z)-4-oxido-4-phenyl­but-3-en-2-yl­idene]benzo­hydra­zidato}diphenyl­tin(IV) methanol monosolvate
Source: Acta Crystallogr Sect E Struct Rep Online. 2011 Jun 22;67(Pt 7):m963–4. doi: 10.1107/S1600536811023415 (PMC3151954; doi:10.1107/S1600536811023415)
Supplement: Supplementary file 2 [file e-67-0m963-Isup2.hkl]

#
# h,k,l, Fc-squared, Fo-squared, sigma(Fo-squared) and status flag
#
data_I
_shelx_title ' Affan-58'
_shelx_refln_list_code          4
_shelx_F_calc_maximum      453.16
_exptl_crystal_F_000      2432.00
_reflns_d_resolution_high  0.8506
 
loop_
 _symmetry_equiv_pos_as_xyz
 'x, y, z'
 '-x, y+1/2, -z+1/2'
 '-x, -y, -z'
 'x, -y-1/2, z-1/2'
 
_cell_length_a    18.6824
_cell_length_b    28.7280
_cell_length_c    10.3369
_cell_angle_alpha  90.000
_cell_angle_beta   99.856
_cell_angle_gamma  90.000
 
_shelx_F_squared_multiplier     1.000
 
loop_
 _refln_index_h
 _refln_index_k
 _refln_index_l
 _refln_F_squared_calc
 _refln_F_squared_meas
 _refln_F_squared_sigma
 _refln_observed_status
   3   0   0     7973.45     8014.99    190.27 o
   4   0   0   177388.91   178553.89   1046.65 o
   5   0   0     2655.43     4142.28    189.89 o
   6   0   0     1711.40     1622.85    125.98 o
   7   0   0     2276.92     2896.00    183.41 o
   8   0   0    44660.44    45826.32    785.13 o
   9   0   0    35769.45    39707.06    790.16 o
  10   0   0    14692.79    17299.26    559.43 o
  11   0   0    43051.39    46566.65    978.05 o
  12   0   0       31.93      145.26     65.35 o
  13   0   0    31132.01    31197.87    797.20 o
  14   0   0      741.39      773.24    110.05 o
  15   0   0     2335.00     2636.56    298.25 o
  16   0   0     6910.40     6364.74    455.55 o
  17   0   0     2226.61     2219.14    186.98 o
  18   0   0     5835.65     5687.25    398.34 o
  19   0   0     3629.75     3805.69    288.15 o
  20   0   0      331.62      351.38     66.77 o
  21   0   0     1354.92     1114.08    123.74 o
   2   1   0     2027.31     1780.61     71.41 o
   3   1   0    11381.64    12562.15    234.55 o
   4   1   0    48034.54    48893.63    541.21 o
   5   1   0    12635.28    13893.12    257.53 o
   6   1   0    17843.31    18019.92    599.63 o
   7   1   0      111.92      130.68     31.56 o
   8   1   0    38452.22    38237.02    507.30 o
   9   1   0     4557.01     4676.77    279.99 o
  10   1   0      399.70      331.68     59.26 o
  11   1   0     2241.64     2540.27    162.22 o
  12   1   0     8695.18     9564.35    662.50 o
  13   1   0      425.45      483.14     52.32 o
  14   1   0     6993.68     6914.17    194.51 o
  15   1   0      709.80      595.70     70.73 o
  16   1   0     7001.74     7042.11    338.13 o
  17   1   0     1446.67     1400.49    123.44 o
  18   1   0     2606.86     2450.61    135.40 o
  19   1   0     3766.30     3765.96    157.23 o
  20   1   0       96.21       92.11     27.44 o
  21   1   0     1954.96     1333.03    136.96 o
   0   2   0    25473.50    23202.28    192.50 o
   1   2   0      934.74      930.99     46.92 o
   2   2   0     7523.44     7925.68    160.71 o
   3   2   0     3314.53     3235.15    121.54 o
   4   2   0     1531.52     1649.01    100.14 o
   5   2   0     1601.81     1821.69    118.62 o
   6   2   0     2693.25     2793.15    164.01 o
   7   2   0      477.05      421.23     52.58 o
   8   2   0     1577.78     1712.77    110.01 o
   9   2   0     2177.93     2623.39    242.25 o
  10   2   0      230.35      460.33     80.74 o
  11   2   0     3252.45     4043.15    205.19 o
  12   2   0     3025.55     3208.18    194.42 o
  13   2   0       53.16       84.09     23.84 o
  14   2   0       26.79       60.83     26.22 o
  15   2   0       88.63       58.35     31.65 o
  16   2   0       26.87       19.30     35.27 o
  17   2   0        7.09       61.52     43.10 o
  18   2   0       49.19       56.36     46.36 o
  19   2   0       85.09      140.27     40.93 o
  20   2   0       74.71       43.89     23.53 o
  21   2   0      415.13      287.46    105.15 o
   1   3   0    19892.14    20186.39    675.30 o
   2   3   0     6864.75     6916.72    164.23 o
   3   3   0    64649.54    66462.94    576.02 o
   4   3   0      507.47      567.77     61.76 o
   5   3   0    12386.24    12119.32    307.93 o
   6   3   0    11796.87    11957.35    340.08 o
   7   3   0     3299.84     3684.32    208.29 o
   8   3   0    31352.43    32466.02    827.16 o
   9   3   0     7980.75     8810.60    268.27 o
  10   3   0    18749.68    19349.84    424.67 o
  11   3   0       15.72       70.72     41.88 o
  12   3   0     3832.70     4103.23    304.36 o
  13   3   0       17.50       36.03     24.12 o
  14   3   0    11230.77    11329.29    248.90 o
  15   3   0        9.58       32.88     23.68 o
  16   3   0     4587.18     4883.86    281.60 o
  17   3   0      612.48      641.35     86.05 o
  18   3   0     1858.72     1750.93    114.63 o
  19   3   0     7308.18     6925.67    333.59 o
  20   3   0       48.88       78.58     28.94 o
  21   3   0     3866.60     3432.60    503.31 o
   1   4   0     1021.11      901.27     37.05 o
   3   4   0    14554.42    13554.82    277.69 o
   4   4   0     2214.23     2167.76    122.43 o
   5   4   0    15190.16    14895.23    354.57 o
   6   4   0    51289.91    49700.51    703.87 o
   7   4   0      217.63      348.33     68.74 o
   8   4   0     8323.05     8038.39    339.94 o
   9   4   0    22636.73    22903.43   1187.47 o
  10   4   0      326.87      271.77     54.81 o
  11   4   0    45140.07    48771.27   2241.76 o
  12   4   0        1.26       -0.73     33.03 o
  13   4   0    24574.45    23610.71    383.27 o
  14   4   0     1314.34     1334.44     87.89 o
  15   4   0     1397.52     1326.72     81.87 o
  16   4   0     6844.28     7016.65    286.65 o
  17   4   0     5959.24     5884.86    248.10 o
  18   4   0     2493.91     2598.35    161.41 o
  19   4   0     7239.09     6964.71    322.61 o
  20   4   0     2551.74     2363.61    162.52 o
  21   4   0      552.34      599.26     82.16 o
   1   5   0    15889.66    15774.82    218.14 o
   2   5   0       56.64      329.82     46.53 o
   3   5   0    21733.39    22965.68    386.28 o
   4   5   0       61.72      199.98     44.73 o
   5   5   0    12417.45    14950.54    365.40 o
   6   5   0    24994.99    25034.63    520.18 o
   7   5   0    15338.19    17432.94    468.47 o
   8   5   0     9937.55     8564.09    355.58 o
   9   5   0     3302.81     3542.33    176.89 o
  10   5   0      200.48      119.23     39.03 o
  11   5   0       67.64      117.88     58.37 o
  12   5   0       25.33        3.90     23.07 o
  13   5   0       32.19       53.67     23.64 o
  14   5   0     7745.93     7632.50    237.62 o
  15   5   0      821.01      750.21     61.88 o
  16   5   0    13398.54    13066.49    479.51 o
  17   5   0     1040.07     1336.77    120.46 o
  18   5   0     1165.94     1186.22    111.36 o
  19   5   0     1494.06     1791.34    127.23 o
  20   5   0      326.52      273.87    114.45 o
  21   5   0     1305.70     1256.19    149.48 o
   0   6   0    32479.18    32864.53    400.13 o
   1   6   0     5505.13     4916.04    112.94 o
   2   6   0      610.71      680.12     46.62 o
   3   6   0      298.09      347.40     53.96 o
   4   6   0    34161.30    33317.07    526.40 o
   5   6   0      334.63      268.18     54.37 o
   6   6   0     2701.72     2876.97    180.41 o
   7   6   0      342.85      303.12     67.02 o
   8   6   0      633.58      826.07    118.98 o
   9   6   0        1.11       74.58     45.43 o
  10   6   0     1363.00     1472.82    125.29 o
  11   6   0     1189.41     1234.12    124.05 o
  12   6   0     2264.90     2230.14    105.49 o
  13   6   0      423.15      429.71     44.68 o
  14   6   0      776.74      815.85     64.86 o
  15   6   0        4.80       53.54     24.78 o
  16   6   0       37.63       45.86     41.48 o
  17   6   0      375.82      422.55     73.90 o
  18   6   0      118.23      110.59     90.69 o
  19   6   0       89.38      125.58     54.58 o
  20   6   0       91.84      124.51     43.43 o
  21   6   0       94.29      151.81     42.68 o
   1   7   0    11072.90    10664.77    178.11 o
   2   7   0     3619.48     3523.09    111.51 o
   3   7   0    42763.61    40271.27    581.54 o
   4   7   0      886.28     1054.07    100.62 o
   5   7   0    16729.96    16268.80    412.43 o
   6   7   0    28499.27    30965.63    609.11 o
   7   7   0      562.80      725.70    103.97 o
   8   7   0    38908.71    40468.44    799.60 o
   9   7   0     2687.84     2556.13    217.89 o
  10   7   0    20115.86    20348.06    653.40 o
  11   7   0     1375.12     1180.04    119.93 o
  12   7   0      501.77      526.45     51.89 o
  13   7   0      674.03      776.62     66.71 o
  14   7   0    11816.03    11605.55    243.84 o
  15   7   0      347.64      363.71     49.35 o
  16   7   0     7169.73     7188.29    273.92 o
  17   7   0     1080.15     1144.98    109.98 o
  18   7   0      165.85      219.77     52.22 o
  19   7   0     6720.32     6925.67    295.79 o
  20   7   0      933.71      854.91     95.92 o
  21   7   0     6341.07     5682.00    312.40 o
   0   8   0    49849.49    46404.56    548.39 o
   1   8   0     1126.96     1086.18    168.88 o
   2   8   0    66857.70    62821.69    615.29 o
   3   8   0    11333.67    11311.41    222.57 o
   4   8   0      408.38      411.62     68.74 o
   5   8   0    12711.42    12658.27    380.53 o
   6   8   0    56932.63    58268.28    874.40 o
   7   8   0     3369.10     3465.67    228.68 o
   8   8   0    24993.86    26005.50    660.29 o
   9   8   0     6699.75     6807.52    361.64 o
  10   8   0     1389.43     1178.94    162.21 o
  11   8   0    39855.84    41590.09   1403.79 o
  12   8   0      288.59      213.33     35.93 o
  13   8   0    12200.11    12269.96    261.06 o
  14   8   0     2429.94     2563.47    123.73 o
  15   8   0     1040.34      998.37     79.14 o
  16   8   0     5226.94     5541.45    238.46 o
  17   8   0     5526.42     5301.84    229.73 o
  18   8   0     1652.02     1608.52    156.13 o
  19   8   0     4295.00     4282.48    229.32 o
  20   8   0     2585.21     2523.05    295.41 o
  21   8   0     1609.00     1448.78    102.82 o
   1   9   0     6888.70     7000.83    185.10 o
   2   9   0      104.54       94.16     23.45 o
   3   9   0    15759.77    16579.81    282.95 o
   4   9   0    27801.44    30780.27    416.24 o
   5   9   0    20158.06    22580.06    533.74 o
   6   9   0    26379.65    26634.92    611.27 o
   7   9   0    15143.93    15952.91    501.15 o
   8   9   0     5412.14     5308.46    308.16 o
   9   9   0      459.68      495.73    103.37 o
  10   9   0     3983.63     4525.04    318.63 o
  11   9   0      822.14      891.26     88.82 o
  12   9   0      205.36      189.57     37.62 o
  13   9   0       89.28       53.26     25.89 o
  14   9   0     5012.91     4937.22    172.41 o
  15   9   0      121.14      116.26     58.97 o
  16   9   0     8952.98     8833.89    332.67 o
  17   9   0     2714.25     2851.52    210.75 o
  18   9   0     3584.71     3820.90    231.52 o
  19   9   0     1767.64     1729.64    191.32 o
  20   9   0      245.87      266.34     87.99 o
   0  10   0      903.48      730.85     76.93 o
   1  10   0     8557.21     7741.19    177.02 o
   2  10   0     1694.08     1819.12     89.78 o
   3  10   0      457.08      683.15    219.94 o
   4  10   0     2582.97     2584.26    122.60 o
   5  10   0    14220.94    15331.39    314.75 o
   6  10   0    22654.58    23586.19    596.38 o
   7  10   0     5262.17     5102.86    294.64 o
   8  10   0      169.60      116.45     54.54 o
   9  10   0      305.81      295.15     86.26 o
  10  10   0     1904.46     1916.05    212.75 o
  11  10   0     4871.21     5026.93    429.21 o
  12  10   0     3396.38     3208.09    131.36 o
  13  10   0     4744.27     4657.00    231.65 o
  14  10   0     1955.42     1826.53    104.88 o
  15  10   0     2217.09     2151.71    240.95 o
  16  10   0     3355.37     3239.35    229.80 o
  17  10   0     6700.56     6875.72    320.03 o
  18  10   0     3686.90     3626.86    219.82 o
  19  10   0      607.00      652.02     90.64 o
  20  10   0      295.88      263.52     52.04 o
   1  11   0    11090.03     9917.13    208.47 o
   2  11   0     7213.07     7006.55    182.45 o
   3  11   0    64320.68    60751.09    785.34 o
   4  11   0     1166.02     1191.47     88.12 o
   5  11   0    21055.08    21730.18    714.83 o
   6  11   0    37297.51    37130.52   1507.11 o
   7  11   0        2.21       70.85     46.31 o
   8  11   0    38949.98    38431.53    870.24 o
   9  11   0     4614.84     4720.71    321.59 o
  10  11   0     3781.74     3471.22    291.63 o
  11  11   0      858.22      816.14     73.90 o
  12  11   0      468.18      444.48     51.23 o
  13  11   0      619.37      652.97     63.95 o
  14  11   0     7662.52     7507.84    246.50 o
  15  11   0      334.05      470.32     96.45 o
  16  11   0    14350.47    14478.08    470.42 o
  17  11   0      685.99      727.57    106.64 o
  18  11   0      145.09      128.81     51.17 o
  19  11   0     5188.09     4908.00    227.75 o
  20  11   0     1333.93     1338.49    153.38 o
   0  12   0    15207.66    14595.52    364.18 o
   1  12   0     1652.66     1426.01     82.25 o
   2  12   0    15769.88    14728.51    384.46 o
   3  12   0    26272.87    26724.22    533.35 o
   4  12   0        8.84       29.40     29.81 o
   5  12   0    15987.62    16175.08    342.01 o
   6  12   0    20511.74    20883.32    410.19 o
   7  12   0     1559.04     1643.12    122.70 o
   8  12   0    17799.58    18984.78    994.41 o
   9  12   0    14090.15    13793.61    562.11 o
  10  12   0     3306.24     3162.88    200.28 o
  11  12   0    41465.87    39653.68    979.97 o
  12  12   0     1555.50     1348.23    113.78 o
  13  12   0     5242.61     5142.16    178.87 o
  14  12   0      514.00      552.20     80.29 o
  15  12   0       28.85       99.61     95.56 o
  16  12   0      380.31      370.03     83.12 o
  17  12   0      698.94      679.02    103.16 o
  18  12   0      105.73      165.53     51.07 o
  19  12   0     3372.80     3212.87    177.52 o
  20  12   0     1430.99     1274.80    111.75 o
   1  13   0     5110.67     5352.30    163.96 o
   2  13   0     6991.72     7404.03    279.56 o
   3  13   0    25350.42    24480.28    532.78 o
   4  13   0    25070.20    25185.54    561.08 o
   5  13   0    20904.63    22198.80    555.84 o
   6  13   0    12337.07    12606.52    325.31 o
   7  13   0    16693.68    17432.53    404.11 o
   8  13   0     1682.18     1576.30    129.72 o
   9  13   0     4157.15     3724.57    208.51 o
  10  13   0      391.85      420.67     64.65 o
  11  13   0       68.44      167.08     40.73 o
  12  13   0       59.06       79.92     32.30 o
  13  13   0     4828.52     4550.18    167.06 o
  14  13   0     1541.43     1443.41    150.28 o
  15  13   0    10027.70     9671.05    380.59 o
  16  13   0     3204.96     3041.21    303.02 o
  17  13   0     2884.18     3035.72    200.48 o
  18  13   0     2559.08     2576.39    170.49 o
  19  13   0      903.89      929.64     92.56 o
   0  14   0    15249.13    15887.56    396.11 o
   1  14   0    17615.97    17154.90    296.31 o
   2  14   0     4411.83     4681.54    228.78 o
   3  14   0      123.92      263.46     59.78 o
   4  14   0     4360.02     4524.92    244.08 o
   5  14   0    11497.20    10927.22    396.72 o
   6  14   0    26461.26    26286.46    649.68 o
   7  14   0     9223.26     8736.12    293.13 o
   8  14   0     2748.86     2938.89    177.94 o
   9  14   0      383.52      356.30     58.23 o
  10  14   0     5863.40     5580.17    260.39 o
  11  14   0     2334.20     2508.36    172.52 o
  12  14   0     3386.85     3334.21    156.14 o
  13  14   0     3876.72     3587.71    165.91 o
  14  14   0       94.87      153.15     81.69 o
  15  14   0       82.11       76.85     46.50 o
  16  14   0      149.81      230.19     83.31 o
  17  14   0     1425.31     1444.64    246.52 o
  18  14   0     2364.49     2391.47    155.08 o
  19  14   0      594.02      530.20     66.04 o
   1  15   0     6158.95     5676.42    172.68 o
   2  15   0    10008.98     9686.29    335.36 o
   3  15   0    34515.05    33144.73    641.70 o
   4  15   0     1241.20     1321.04    134.49 o
   5  15   0    24827.85    23838.72    595.39 o
   6  15   0    10719.02    10388.51    413.32 o
   7  15   0      323.97      426.09     91.73 o
   8  15   0     4900.43     4710.48    188.74 o
   9  15   0     6872.21     6923.41    238.56 o
  10  15   0     4587.63     4765.83    205.11 o
  11  15   0      617.70      669.42     82.34 o
  12  15   0       94.26      119.12     54.40 o
  13  15   0     5389.15     5571.51    420.33 o
  14  15   0    13129.10    12826.81    863.81 o
  15  15   0      481.26      496.88     89.95 o
  16  15   0     8009.76     7569.73    631.53 o
  17  15   0     4450.87     4230.37    452.74 o
  18  15   0      164.72       95.32     50.17 o
  19  15   0     3828.45     3819.76    249.75 o
   0  16   0    36836.58    35546.98    608.56 o
   1  16   0    11282.90    10950.09    240.49 o
   2  16   0     7402.07     7221.76    289.47 o
   3  16   0     7270.98     7080.01    299.55 o
   4  16   0       19.76       36.02     36.88 o
   5  16   0    18835.57    18347.71    530.69 o
   6  16   0      735.24      674.45    109.06 o
   7  16   0        1.50       38.92     38.05 o
   8  16   0     4866.77     4699.39    359.17 o
   9  16   0    13488.76    13439.36    401.99 o
  10  16   0     1829.75     1833.31    229.88 o
  11  16   0    12925.54    12828.50    617.17 o
  12  16   0      684.17      641.77    151.31 o
  13  16   0    10099.14    10332.13    568.78 o
  14  16   0     3542.98     3112.07    315.19 o
  15  16   0     1271.62     1487.97    214.41 o
  16  16   0     2413.10     2417.11    259.90 o
  17  16   0      301.10      318.41     94.50 o
  18  16   0      262.12      286.43     83.08 o
  19  16   0      309.38      291.20     71.24 o
   6  17   0      661.37      868.67    146.70 o
   7  17   0     9416.92     8891.73    461.67 o
   8  17   0       55.45       19.81     59.27 o
   9  17   0     2237.23     1964.53    232.93 o
  10  17   0       93.48       83.15     69.30 o
  11  17   0       19.22       -1.09     73.20 o
  12  17   0      245.21      229.60     96.76 o
  13  17   0     2656.18     2590.31    285.25 o
  14  17   0       23.35       24.63     77.48 o
  15  17   0     9412.92     9691.67    521.77 o
  16  17   0      143.58      194.40     90.88 o
  17  17   0     3229.67     3248.25    268.32 o
  18  17   0     2416.99     2212.71    200.92 o
   5  18   0    10352.31    10370.71    473.35 o
   6  18   0     6046.83     6286.74    380.02 o
   7  18   0     6008.37     6105.86    389.41 o
   8  18   0      255.88      208.77     83.74 o
   9  18   0      781.26      851.35    157.57 o
  10  18   0     5029.45     5056.82    386.19 o
  11  18   0      830.54      865.32    166.94 o
  12  18   0     7651.98     7150.35    467.57 o
  13  18   0     1849.01     1777.24    237.69 o
  14  18   0      200.96      187.16     85.23 o
  15  18   0      124.30      127.13     80.32 o
  16  18   0     7009.48     6812.03    398.63 o
  17  18   0     1286.52     1453.71    174.29 o
  18  18   0     2516.08     2582.07    204.49 o
   4  19   0      138.00      212.98     73.98 o
   5  19   0    14168.15    14171.05    564.94 o
   6  19   0      818.84      968.54    155.66 o
   7  19   0     1844.21     1904.28    225.06 o
   8  19   0     7779.12     7266.87    441.09 o
   9  19   0     5045.09     5065.17    383.82 o
  10  19   0     3408.11     3554.39    325.39 o
  11  19   0     1021.09     1291.32    204.96 o
  12  19   0     3050.02     3132.41    308.27 o
  13  19   0       45.71      122.91     65.31 o
  14  19   0     9040.55     9189.36    500.70 o
  15  19   0     2252.95     2435.88    250.43 o
  16  19   0     2898.53     2879.28    250.90 o
  17  19   0       65.52      129.03     58.25 o
   1  20   0    18808.13    18900.46    620.62 o
   2  20   0     3664.08     3563.91    278.51 o
   3  20   0     3270.78     3340.24    189.33 o
   4  20   0      937.65      861.99     99.02 o
   5  20   0       47.77      110.14     44.20 o
   6  20   0      167.71      165.96     48.89 o
   7  20   0      442.88      479.41    121.76 o
   8  20   0     3221.19     2985.49    289.21 o
   9  20   0     6421.09     6483.59    433.29 o
  10  20   0     5536.08     5569.10    406.81 o
  11  20   0     5030.85     5390.69    402.29 o
  12  20   0     2730.13     2584.47    275.05 o
  13  20   0     3162.16     3033.49    294.68 o
  14  20   0     1059.92     1307.60    192.69 o
  15  20   0      230.80      206.19     81.72 o
  16  20   0      784.25      930.29    143.47 o
  17  20   0      316.72      392.90     83.51 o
   1  21   0      561.01      493.95     74.52 o
   2  21   0    11689.76    11920.33    463.88 o
   3  21   0     2037.19     2045.32    151.79 o
   4  21   0     6795.69     6954.46    527.23 o
   5  21   0     4711.87     5022.55    319.19 o
   6  21   0     2374.41     2439.23    172.68 o
   7  21   0    14709.94    15310.71    637.64 o
   8  21   0        0.55       14.50     56.79 o
   9  21   0     5748.89     6027.66    418.38 o
  10  21   0      507.59      466.40    124.28 o
  11  21   0     1218.42     1067.35    180.48 o
  12  21   0     1121.07     1159.66    186.66 o
  13  21   0     2946.78     2537.55    261.19 o
  14  21   0      353.03      355.43    107.74 o
  15  21   0    10726.80    11316.86    488.58 o
  16  21   0      559.56      587.49    106.80 o
   0  22   0     3351.96     3737.88    285.85 o
   1  22   0     6223.73     6422.86    266.72 o
   2  22   0      159.91      240.84     56.31 o
   3  22   0      688.32      783.82     98.34 o
   4  22   0     4080.64     4006.22    219.11 o
   5  22   0     5006.14     5063.09    246.92 o
   6  22   0     5277.13     5550.36    260.12 o
   7  22   0     2751.18     2677.48    270.51 o
   8  22   0      676.69      656.44    144.46 o
   9  22   0       25.17       62.22     63.17 o
  10  22   0     2944.60     3139.30    299.98 o
  11  22   0      608.99      547.97    135.06 o
  12  22   0     8738.49     8796.88    480.27 o
  13  22   0      168.55      262.43     96.36 o
  14  22   0      714.69      737.57    136.59 o
  15  22   0      304.56      254.62     83.19 o
  16  22   0     1880.51     1841.31    171.19 o
   1  23   0     1552.43     1476.22    133.43 o
   2  23   0      228.19      294.43     64.56 o
   3  23   0    12674.93    12899.49    390.95 o
   4  23   0       76.16      115.85     50.75 o
   5  23   0     9091.91     9188.77    334.91 o
   6  23   0     1977.72     2001.38    228.25 o
   7  23   0      319.19      338.33    100.84 o
   8  23   0     3852.33     4058.86    334.24 o
   9  23   0       38.93       49.33     59.51 o
  10  23   0     1591.28     1638.07    214.87 o
  11  23   0       37.78       25.29     59.84 o
  12  23   0        9.90       91.19     76.85 o
  13  23   0      438.86      515.23    118.80 o
  14  23   0     3614.48     3915.48    278.70 o
  15  23   0      133.15      125.74     58.83 o
   0  24   0     7904.17     8045.21    428.79 o
   1  24   0     3986.61     3839.62    210.81 o
   2  24   0     4763.69     5145.56    248.37 o
   3  24   0     7430.33     7751.69    600.30 o
   4  24   0     1625.79     1812.33    150.59 o
   5  24   0       69.25      118.51     52.70 o
   6  24   0      148.77      162.88     78.38 o
   7  24   0     3538.37     3970.21    325.77 o
   8  24   0      739.20      801.81    155.18 o
   9  24   0     1959.01     2151.33    240.66 o
  10  24   0     5865.23     6228.84    398.88 o
  11  24   0     3051.61     3161.10    280.07 o
  12  24   0     7576.21     7743.07    417.32 o
  13  24   0     4284.35     4695.70    309.51 o
  14  24   0     1755.59     1892.51    183.28 o
  15  24   0      964.93      781.60    111.07 o
   1  25   0      504.19      643.08     92.28 o
   2  25   0     6793.44     7638.56    303.95 o
   3  25   0       65.97      165.34     53.49 o
   4  25   0    10080.53    10500.28    356.69 o
   5  25   0     1653.86     1679.55    145.14 o
   6  25   0     2290.85     2368.52    247.12 o
   7  25   0     5435.42     5211.39    367.90 o
   8  25   0       78.61      159.10     83.17 o
   9  25   0     9762.65    10251.82    507.98 o
  10  25   0      934.79     1267.63    178.32 o
  11  25   0      134.75      140.07     66.75 o
  12  25   0      124.90      173.77     74.66 o
  13  25   0     6390.28     5754.96    323.17 o
  14  25   0      151.84      168.81     63.61 o
   0  26   0     1123.54     1383.53    129.38 o
   1  26   0    11424.56    11691.07    584.19 o
   2  26   0       66.74      149.49     51.51 o
   3  26   0       28.24       17.63     36.20 o
   4  26   0     2320.59     2447.17    170.48 o
   5  26   0     2291.27     2210.69    239.09 o
   6  26   0     3687.40     3948.22    310.70 o
   7  26   0     8809.90     8381.69    454.68 o
   8  26   0      286.18      243.52     84.26 o
   9  26   0     2733.60     2814.06    255.95 o
  10  26   0     1088.80     1128.11    158.21 o
  11  26   0     2816.77     2695.93    234.74 o
  12  26   0     2481.66     2595.26    219.37 o
  13  26   0      757.62      710.77    108.36 o
   1  27   0      670.57      626.30     86.96 o
   2  27   0       13.23       -3.32     29.90 o
   3  27   0     3864.80     3686.97    364.00 o
   4  27   0       73.18       64.91     34.83 o
   5  27   0     1955.33     1920.64    214.84 o
   6  27   0     4012.62     4379.97    320.05 o
   7  27   0      518.79      585.19    124.37 o
   8  27   0     6923.80     6636.38    383.80 o
   9  27   0       28.26      106.93     70.17 o
  10  27   0     1273.70     1313.15    162.38 o
  11  27   0       12.78       -3.41     36.83 o
  12  27   0      130.43      122.50     51.03 o
   0  28   0     3577.30     3408.38    279.89 o
   1  28   0     7251.90     6893.25    280.30 o
   2  28   0     3926.21     3582.89    321.56 o
   3  28   0      328.47      299.85     57.89 o
   4  28   0     1376.02     1360.71    126.09 o
   5  28   0      588.52      532.49    109.59 o
   6  28   0      403.07      391.23     97.73 o
   7  28   0     3808.04     3817.41    280.49 o
   8  28   0       65.07       48.06     45.08 o
   9  28   0     2876.78     2895.34    231.78 o
  10  28   0     3425.18     3572.18    246.95 o
  11  28   0      943.11      882.77    117.81 o
  12  28   0     5545.83     5438.31    264.14 o
   1  29   0      941.21      813.68     94.29 o
   2  29   0     2743.51     2941.53    175.55 o
   3  29   0     1675.40     1500.20    121.22 o
   4  29   0    11544.18    11794.23    478.38 o
   5  29   0      120.58      131.47     59.27 o
   6  29   0     3212.74     2759.93    231.20 o
   7  29   0     7610.15     7341.15    366.18 o
   8  29   0     2505.55     2563.16    211.29 o
   9  29   0     8879.52     8000.01    356.29 o
  10  29   0     2387.45     2360.63    183.49 o
  11  29   0      236.72      123.31     45.06 o
   0  30   0      334.76      577.29    107.82 o
   1  30   0     4926.26     4902.23    215.18 o
   2  30   0        9.09       64.54     29.71 o
   3  30   0       75.99      145.69     67.78 o
   4  30   0      884.13      769.93    117.35 o
   5  30   0     3132.36     2752.33    214.48 o
   6  30   0      694.55      709.31    110.83 o
   7  30   0      632.08      603.03    101.70 o
   8  30   0        4.92       32.37     37.49 o
   9  30   0      418.96      496.56     83.63 o
   1  31   0      401.41      348.45     54.84 o
   2  31   0      176.79      287.34     76.39 o
   3  31   0      590.68      558.44     99.59 o
   4  31   0      356.71      525.19     96.68 o
   5  31   0      406.97      392.59     55.99 o
   6  31   0     1166.24     1082.27    122.76 o
   7  31   0     1241.76     1114.78    119.35 o
   8  31   0      456.71      298.27     65.19 o
   0  32   0      651.43      594.71     90.56 o
   1  32   0     8031.91     7168.49    314.55 o
   2  32   0     1286.40     1160.41    129.95 o
   3  32   0      434.38      296.38     70.02 o
   4  32   0     1304.73     1300.12    136.96 o
   5  32   0      419.46      407.22     77.15 o
   6  32   0      674.01      692.58     97.63 o
   1  33   0      733.80      675.48     86.44 o
   2  33   0     4388.99     4000.53    208.26 o
   3  33   0     1412.43     1319.41    122.29 o
   4  33   0     5598.08     5307.93    238.77 o
 -21   1   1     1381.13     1295.44    116.57 o
 -20   1   1     4254.00     4453.55    189.34 o
 -19   1   1        8.96      -31.21     30.07 o
 -18   1   1     5561.52     5401.24    296.94 o
 -17   1   1      260.34      290.02     80.81 o
 -16   1   1      224.84      220.46     41.92 o
 -15   1   1       28.80       58.65     29.59 o
 -14   1   1    14676.99    14946.23    262.19 o
 -13   1   1     1227.88     1379.13     76.70 o
 -12   1   1    33262.24    34064.93   1120.64 o
 -11   1   1      484.96      634.97     82.92 o
 -10   1   1    24816.90    27226.91    498.22 o
  -9   1   1      767.30      628.55     72.54 o
  -8   1   1       64.11      121.62     34.14 o
  -7   1   1    35721.40    37507.36    758.72 o
  -6   1   1     9887.93    10713.69    698.84 o
  -5   1   1    32958.05    35425.05    697.49 o
  -4   1   1      246.80      248.95     43.04 o
  -3   1   1    62912.86    64055.58    539.89 o
  -2   1   1     5540.90     6152.18    118.56 o
  -1   1   1    84267.46    85125.20    592.29 o
   0   1   1     1380.19     1301.76     31.75 o
   2   1   1     1476.57     1292.92     60.16 o
   3   1   1    31324.14    29228.27    348.92 o
   4   1   1    71565.06    70225.55   1316.58 o
   5   1   1     4742.47     4815.31    135.65 o
   6   1   1     7917.87     7495.28    188.84 o
   7   1   1     3681.29     4049.08    206.68 o
   8   1   1    10133.13    10741.25    268.56 o
   9   1   1     1521.80     1566.92    112.44 o
  10   1   1    27288.14    29109.42    797.87 o
  11   1   1       40.98       62.27     31.78 o
  12   1   1    21741.37    21942.09    358.25 o
  13   1   1     2624.74     2636.76    132.33 o
  14   1   1     4303.11     4350.56    176.00 o
  15   1   1    10868.42    10353.45    306.46 o
  16   1   1      174.50      219.81     44.80 o
  17   1   1     6929.51     6461.12    414.90 o
  18   1   1      796.77      832.91     95.73 o
  19   1   1       44.89       40.36     40.48 o
  20   1   1      228.30      273.29     63.56 o
  21   1   1     3044.88     2985.20    228.78 o
 -21   2   1     2520.30     2365.60    145.98 o
 -20   2   1     2723.31     2665.50    147.40 o
 -19   2   1     1089.79      963.09     85.27 o
 -18   2   1      869.62      888.33    101.64 o
 -17   2   1    13376.48    13701.08    553.52 o
 -16   2   1      130.83      149.79     40.80 o
 -15   2   1    23992.51    23674.54    375.95 o
 -14   2   1     1019.42     1028.95     70.27 o
 -13   2   1     9388.31     8934.61    289.31 o
 -12   2   1    27431.94    28094.76    571.96 o
 -11   2   1       55.05       98.40     40.60 o
 -10   2   1    25716.55    25366.02    484.76 o
  -9   2   1     4034.97     3574.42    171.46 o
  -8   2   1       37.29       54.30     27.77 o
  -7   2   1    16767.41    17506.89    422.63 o
  -6   2   1    60855.76    57262.90    740.73 o
  -5   2   1     2886.27     3382.27    163.31 o
  -4   2   1   140966.08   130325.14    896.63 o
  -3   2   1     3733.61     3855.10    134.22 o
  -2   2   1    56516.45    57070.57    346.86 o
  -1   2   1    39547.85    41809.56    395.76 o
   0   2   1     3248.47     2555.83     84.34 o
   1   2   1    85605.80    84837.23    649.21 o
   2   2   1    42730.65    39793.51    363.82 o
   3   2   1     1142.18     1293.00     79.25 o
   4   2   1     4253.46     4356.74    161.50 o
   5   2   1    53836.55    50692.23    624.80 o
   6   2   1     2497.50     2615.60    119.88 o
   7   2   1    40585.45    42313.14   1252.59 o
   8   2   1      817.50     1053.65    103.25 o
   9   2   1    13345.78    13586.39    719.96 o
  10   2   1     2113.40     2123.00    139.94 o
  11   2   1     1271.82     1400.70    121.91 o
  12   2   1    15871.47    16163.57    308.96 o
  13   2   1     3422.63     3460.31    154.33 o
  14   2   1     3188.49     3368.20    137.59 o
  15   2   1     8264.64     8345.74    220.12 o
  16   2   1     3369.53     3397.94    157.81 o
  17   2   1      861.98      969.63    102.20 o
  18   2   1    14927.64    15665.07    481.20 o
  19   2   1        5.19       45.35     30.03 o
  20   2   1    11415.08    11737.49    396.97 o
  21   2   1      207.17      299.33     79.71 o
 -21   3   1     2194.20     2111.46    155.27 o
 -20   3   1     4241.77     4115.27    185.75 o
 -19   3   1        6.42        3.10     41.79 o
 -18   3   1     5027.74     5227.18    233.26 o
 -17   3   1       19.66       44.54     46.33 o
 -16   3   1       31.86       82.77     43.32 o
 -15   3   1       32.12       44.12     27.12 o
 -14   3   1     5313.05     5222.79    171.80 o
 -13   3   1      918.23      919.82     63.42 o
 -12   3   1    12529.31    12763.78    391.42 o
 -11   3   1      483.23      483.32     74.84 o
 -10   3   1    11311.79    11129.73    325.57 o
  -9   3   1    10020.62    10562.45    298.61 o
  -8   3   1       16.63       47.78     26.27 o
  -7   3   1    14972.93    16571.57    440.16 o
  -6   3   1     1529.30     1782.15    133.09 o
  -5   3   1     9763.28    10631.96    288.39 o
  -4   3   1    31978.40    29757.40    438.73 o
  -3   3   1     9423.62     9958.23    226.50 o
  -2   3   1     3759.28     4181.33    102.09 o
  -1   3   1    58069.91    57017.68   1212.69 o
   0   3   1       58.06       54.34     22.10 o
   1   3   1    38351.39    36386.56    280.29 o
   2   3   1    32485.73    30340.00    352.10 o
   3   3   1       87.96      170.32     32.72 o
   4   3   1    62006.45    64744.54    654.44 o
   5   3   1     2447.35     2364.76    139.86 o
   6   3   1    28083.50    28761.13    525.97 o
   7   3   1      533.69      491.56     56.42 o
   8   3   1       51.71       68.28     26.54 o
   9   3   1     2485.19     2673.61    147.89 o
  10   3   1    26166.77    29985.01    906.98 o
  11   3   1     4886.44     5590.04    242.03 o
  12   3   1    10158.07    10531.79    288.38 o
  13   3   1    10212.57    10207.95    229.99 o
  14   3   1     2122.78     2119.45    110.54 o
  15   3   1     7764.44     7673.06    211.87 o
  16   3   1      124.64      149.66     45.60 o
  17   3   1     3417.45     3574.10    189.74 o
  18   3   1     1672.63     1722.72    129.03 o
  19   3   1        7.57       19.87     56.68 o
  20   3   1      210.10      272.76     60.18 o
  21   3   1     3704.70     3637.28    251.29 o
 -21   4   1       85.51       67.46     34.32 o
 -20   4   1       11.81       92.33     39.18 o
 -19   4   1       12.30       16.42     44.69 o
 -18   4   1       20.83       63.11     44.80 o
 -17   4   1      743.51      672.86     72.99 o
 -16   4   1      215.57      196.20     51.62 o
 -15   4   1      121.89      110.68     30.23 o
 -14   4   1     2012.96     2094.37    109.44 o
 -13   4   1      634.42      634.16     59.08 o
 -12   4   1       38.92       52.26     33.52 o
 -11   4   1       95.57      134.60     47.51 o
 -10   4   1     5854.97     6242.63    246.70 o
  -9   4   1      461.20      498.40     70.14 o
  -8   4   1     1681.51     1846.67    165.95 o
  -7   4   1     1345.79     1317.09    128.95 o
  -6   4   1      281.14      405.54     66.64 o
  -5   4   1     2788.24     3087.14    162.03 o
  -4   4   1    24215.53    25968.91    426.88 o
  -3   4   1    53916.94    58871.00    445.01 o
  -2   4   1     1345.73     1247.50     60.85 o
  -1   4   1      203.52      364.30     35.71 o
   0   4   1       27.35       71.32     26.86 o
   1   4   1     2837.69     3085.52     91.91 o
   2   4   1     3707.12     3475.11    133.23 o
   3   4   1     7668.34     8077.61    217.98 o
   4   4   1    31503.93    33234.79    483.93 o
   5   4   1     1277.89     1303.88    106.51 o
   6   4   1     5873.41     6194.30    250.59 o
   7   4   1     3913.15     4092.00    223.47 o
   8   4   1     4552.14     4615.65    183.81 o
   9   4   1      711.17      648.36     75.20 o
  10   4   1      672.06      680.96     84.82 o
  11   4   1      221.45      217.37     53.08 o
  12   4   1      307.35      370.97     46.19 o
  13   4   1      281.06      327.85     45.07 o
  14   4   1      288.98      301.70     50.35 o
  15   4   1      189.50      171.06     36.49 o
  16   4   1      853.71      870.65     97.23 o
  17   4   1      259.99      231.28     56.06 o
  18   4   1      390.37      354.90     62.18 o
  19   4   1       40.09       18.59     24.01 o
  20   4   1      358.07      338.97     58.87 o
  21   4   1       20.36       54.10     49.55 o
 -21   5   1      876.17      694.35     91.61 o
 -20   5   1     9271.78     8830.64    256.58 o
 -19   5   1      224.11      117.55     73.18 o
 -18   5   1    10918.51    11175.30    336.78 o
 -17   5   1      655.13      706.78     88.91 o
 -16   5   1      445.46      456.62     62.26 o
 -15   5   1      197.68      182.78     39.89 o
 -14   5   1    13114.73    12580.05    265.90 o
 -13   5   1       72.28       89.09     26.59 o
 -12   5   1    27873.11    26852.00    578.60 o
 -11   5   1      514.76      563.43     83.46 o
 -10   5   1    10450.84    10620.88    327.42 o
  -9   5   1    11773.18    13102.77    475.90 o
  -8   5   1       70.39      110.58     49.17 o
  -7   5   1    56693.35    56492.62    842.54 o
  -6   5   1     4096.72     4155.06    211.42 o
  -5   5   1      846.28     1013.99     97.93 o
  -4   5   1    15286.04    17234.80    362.21 o
  -3   5   1     7069.02     6835.20    160.66 o
  -1   5   1    50805.91    45465.67    228.72 o
   0   5   1     6823.99     6414.17    211.64 o
   1   5   1    44491.00    40467.68    540.37 o
   3   5   1    10227.67    10353.04    264.08 o
   4   5   1    84593.36    86549.95    823.20 o
   5   5   1      548.81      554.88     71.52 o
   6   5   1    42769.69    41257.11    667.04 o
   7   5   1     1580.00     1676.77    146.69 o
   8   5   1      371.14      430.95     84.20 o
   9   5   1     1296.45     1396.55    112.58 o
  10   5   1    41918.34    44503.05    663.77 o
  11   5   1     2319.54     2398.99    165.28 o
  12   5   1    37654.36    39305.72    837.35 o
  13   5   1     2337.56     2359.20    112.74 o
  14   5   1      757.51      833.97     71.62 o
  15   5   1    10293.40    10495.55    248.68 o
  16   5   1     2362.82     2333.37    155.71 o
  17   5   1     3345.81     3559.75    188.78 o
  18   5   1     1192.24     1254.05    108.33 o
  19   5   1        0.53       13.02     23.33 o
  20   5   1      991.23      818.23    201.22 o
  21   5   1     4239.73     4306.88    268.27 o
 -21   6   1     3273.19     2986.38    227.88 o
 -20   6   1     3344.75     3135.12    196.82 o
 -19   6   1       20.77       25.46     44.43 o
 -18   6   1     2270.36     2207.90    186.83 o
 -17   6   1    17929.83    18192.53    370.76 o
 -16   6   1      162.65      127.37     36.97 o
 -15   6   1    19453.18    19211.46    310.05 o
 -14   6   1     1000.33      952.28     74.33 o
 -13   6   1     4986.04     4976.83    161.90 o
 -12   6   1     5584.81     5373.20    211.91 o
 -11   6   1     3708.90     3934.49    214.56 o
 -10   6   1    29841.91    31790.48    575.91 o
  -9   6   1    42928.41    45315.01    891.62 o
  -8   6   1      331.89      372.88     81.01 o
  -7   6   1      303.92      418.57     82.05 o
  -6   6   1    73741.74    73539.04    912.09 o
  -5   6   1     3264.56     3739.01    189.87 o
  -4   6   1    41748.56    41612.21    590.02 o
  -3   6   1     8188.95     8071.12    183.14 o
  -2   6   1     1219.97     1162.57     67.76 o
  -1   6   1    12500.26    12768.63    568.56 o
   0   6   1    11548.22    11059.47    292.94 o
   1   6   1    29287.65    29212.53    481.47 o
   2   6   1     4414.72     4957.88    139.08 o
   3   6   1     4265.12     4239.80    181.71 o
   4   6   1     3095.79     3015.31    162.90 o
   5   6   1    17610.12    18389.26    424.68 o
   6   6   1     2433.42     2676.78    176.09 o
   7   6   1    60105.43    61153.02    900.24 o
   8   6   1    10704.74    11620.67    423.77 o
   9   6   1    40235.95    41651.62    614.73 o
  10   6   1     8462.90     9207.08    306.56 o
  11   6   1      750.67      800.91     99.30 o
  12   6   1    13687.14    14173.28    264.99 o
  13   6   1    10713.59    10537.84    238.32 o
  14   6   1     5267.26     5715.05    181.20 o
  15   6   1     8919.26     8994.50    229.71 o
  16   6   1     2015.35     2075.69    146.44 o
  17   6   1     1605.49     1598.42    126.65 o
  18   6   1    12869.82    13192.88    339.95 o
  19   6   1        9.33       28.98     28.98 o
  20   6   1     9788.20     9033.66   1183.88 o
 -21   7   1     1647.99     1626.00    168.64 o
 -20   7   1     1637.02     1586.49    106.08 o
 -19   7   1     1544.28     1503.85    144.68 o
 -18   7   1     2303.93     2506.35    227.94 o
 -17   7   1       70.17       43.93     41.13 o
 -16   7   1      955.46      966.66    102.56 o
 -15   7   1       75.55       87.97     29.51 o
 -14   7   1       63.67      106.52     27.70 o
 -13   7   1       18.62       60.88     23.64 o
 -12   7   1    10251.52    10792.89    337.38 o
 -11   7   1     2036.97     1926.46    154.19 o
 -10   7   1     5495.14     5254.68    332.33 o
  -9   7   1    13207.79    13115.61    487.33 o
  -8   7   1     4846.09     5335.02    291.23 o
  -7   7   1     1696.05     1913.00    166.39 o
  -6   7   1      896.90      907.79    109.15 o
  -5   7   1     2946.78     3161.04    183.10 o
  -4   7   1     2400.05     2184.83    143.10 o
  -3   7   1    14667.16    13949.41    254.07 o
  -2   7   1     7664.84     8721.65    190.64 o
  -1   7   1    10018.19     9589.83    138.22 o
   0   7   1       91.74       93.47     39.46 o
   1   7   1      789.13      731.13     82.99 o
   2   7   1      407.81      372.57     42.88 o
   3   7   1      903.32     1055.09     71.80 o
   4   7   1    28572.10    27337.72    511.69 o
   5   7   1     6082.56     6178.81    257.97 o
   6   7   1    12551.14    12672.07    397.27 o
   7   7   1       28.27       64.67     40.60 o
   8   7   1      250.27      371.18     81.97 o
   9   7   1     6308.26     6900.55    355.41 o
  10   7   1     4226.04     4517.05    218.77 o
  11   7   1     3466.05     3414.20    201.56 o
  12   7   1    10582.13    10980.94    235.49 o
  13   7   1     4375.64     4415.72    155.97 o
  14   7   1     1665.92     1775.82    102.33 o
  15   7   1     9310.20     9474.89    308.65 o
  16   7   1       89.23      100.49     42.70 o
  17   7   1     4160.96     4049.17    197.46 o
  18   7   1      588.72      584.15     75.98 o
  19   7   1      113.14       98.05     40.05 o
  20   7   1      819.65      749.71     82.15 o
 -21   8   1      760.08      687.25    111.63 o
 -20   8   1      173.31      172.78     40.30 o
 -19   8   1      365.21      310.71     69.67 o
 -18   8   1       54.75       48.83     45.98 o
 -17   8   1       25.11       -1.66     28.97 o
 -16   8   1      867.44      728.78     78.54 o
 -15   8   1      168.33      166.16     32.79 o
 -14   8   1     2201.09     2273.00    105.79 o
 -13   8   1      397.94      368.61     44.15 o
 -12   8   1      353.13      380.40     41.77 o
 -11   8   1     5851.23     6317.27    281.42 o
 -10   8   1     9962.15    11358.32    495.11 o
  -9   8   1     5754.98     5763.37    330.95 o
  -8   8   1     6015.34     6192.67    324.00 o
  -7   8   1       89.93       88.04     50.56 o
  -6   8   1     8408.88     9944.42    358.03 o
  -5   8   1     2958.95     3105.93    190.52 o
  -4   8   1      977.77     1160.12    110.49 o
  -3   8   1     6410.33     6827.29    187.29 o
  -2   8   1     8248.91     8822.83    210.23 o
  -1   8   1    13153.01    13966.30    635.50 o
   0   8   1      420.46      451.34     69.63 o
   1   8   1     5881.81     4744.37    210.26 o
   2   8   1      242.07      362.21     64.37 o
   3   8   1     2532.85     2342.15    110.59 o
   4   8   1       72.87       96.04     28.01 o
   5   8   1    13792.16    15019.51    421.67 o
   6   8   1     3608.89     3783.05    225.20 o
   7   8   1      613.49      712.91    105.16 o
   8   8   1     8049.77     8539.80    382.67 o
   9   8   1       81.75      166.67     65.10 o
  10   8   1      415.69      391.49     69.73 o
  11   8   1      145.13       87.03     33.52 o
  12   8   1     2405.06     2658.55    117.46 o
  13   8   1     3099.10     2921.22    128.49 o
  14   8   1     3571.79     3689.20    147.03 o
  15   8   1      134.58      132.74     49.73 o
  16   8   1       25.50       37.02     39.08 o
  17   8   1     2342.32     2252.28    146.59 o
  18   8   1     3048.03     2969.93    219.68 o
  19   8   1     2690.90     2581.48    168.95 o
  20   8   1      368.01      315.05     53.61 o
 -21   9   1      547.17      462.33     89.79 o
 -20   9   1     8573.29     8381.05    289.03 o
 -19   9   1       48.25       66.01     44.23 o
 -18   9   1    11974.88    11919.41    411.63 o
 -17   9   1      153.01      152.62     47.27 o
 -16   9   1     5029.75     4965.39    223.99 o
 -15   9   1      497.42      609.76     80.79 o
 -14   9   1     2357.94     2477.29    110.69 o
 -13   9   1      320.63      374.84     44.84 o
 -12   9   1    26547.08    26163.01    485.27 o
 -11   9   1      287.73      436.97     78.28 o
 -10   9   1    10329.58    10518.36    482.70 o
  -9   9   1    21232.21    19533.04    620.37 o
  -8   9   1    16800.08    17862.25    560.16 o
  -7   9   1    49374.51    51858.19    892.75 o
  -6   9   1    11293.29    11583.96    402.93 o
  -5   9   1    11364.08    12537.58    397.62 o
  -4   9   1     3973.33     4280.68    220.48 o
  -3   9   1     1575.91     1476.75     65.23 o
  -2   9   1     7345.30     7950.44    483.00 o
  -1   9   1    37474.46    33022.51    339.83 o
   0   9   1     1921.75     1878.87     72.70 o
   1   9   1     6115.88     6065.31    249.85 o
   2   9   1    12750.03    12763.21    369.94 o
   3   9   1     6092.91     6198.84    187.61 o
   4   9   1    68649.99    72937.90    770.57 o
   5   9   1     1020.82      917.40     86.50 o
   6   9   1    36468.27    40921.36    764.79 o
   7   9   1      500.72      635.30    103.09 o
   8   9   1     3207.05     3207.26    239.45 o
   9   9   1      242.92      312.66     85.18 o
  10   9   1    41444.77    42942.53    981.37 o
  11   9   1     3493.38     3705.44    154.59 o
  12   9   1    25728.38    26188.30    762.98 o
  13   9   1      114.17      154.94     32.60 o
  14   9   1     2301.12     2209.82    113.42 o
  15   9   1     4660.56     4441.82    209.42 o
  16   9   1     3748.95     3691.14    189.72 o
  17   9   1     6719.88     6794.40    247.80 o
  18   9   1     3541.47     3474.50    212.06 o
  19   9   1      124.76      111.44     44.99 o
  20   9   1      327.62      307.83     51.46 o
 -20  10   1     1350.14     1378.65    115.57 o
 -19  10   1      151.93      139.38     49.84 o
 -18  10   1      344.27      411.45     83.52 o
 -17  10   1    10132.40    10054.61    304.66 o
 -16  10   1      681.00      675.35     86.40 o
 -15  10   1    26398.27    27079.01    692.16 o
 -14  10   1     3681.79     3537.25    145.73 o
 -13  10   1    10299.40    10268.12    218.39 o
 -12  10   1     5929.97     6321.02    165.74 o
 -11  10   1     3265.06     3442.79    209.33 o
 -10  10   1     4683.55     4531.10    323.48 o
  -9  10   1    20197.28    20185.21    649.63 o
  -8  10   1      748.99      809.06    126.47 o
  -7  10   1     6526.87     6961.61    341.30 o
  -6  10   1    48056.91    46662.59    834.82 o
  -5  10   1     3413.35     3623.02    224.17 o
  -4  10   1    82252.22    84141.29    631.86 o
  -3  10   1     2948.51     2902.56     94.58 o
  -2  10   1    29046.00    27339.60    472.83 o
  -1  10   1    13323.31    13030.83    251.48 o
   0  10   1      702.44      637.38     45.08 o
   1  10   1    11575.02    11574.18    358.02 o
   2  10   1     9979.95     9787.03    335.36 o
   3  10   1      266.12      284.77     66.32 o
   4  10   1    15589.65    15759.44    524.19 o
   5  10   1     8917.03     8477.29    249.74 o
   6  10   1    24413.38    27801.55    584.11 o
   7  10   1    62592.56    64441.57   1046.09 o
   8  10   1     7289.22     7592.27    380.26 o
   9  10   1    44614.18    45771.35    984.06 o
  10  10   1     3304.92     2924.74    264.97 o
  11  10   1      311.81      404.26     57.56 o
  12  10   1     5220.88     5061.55    191.10 o
  13  10   1     3749.29     3578.35    142.83 o
  14  10   1       39.27       96.79     29.29 o
  15  10   1     4613.51     4611.93    211.85 o
  16  10   1     5710.77     5647.97    230.18 o
  17  10   1     4209.45     4273.80    247.48 o
  18  10   1     7723.35     7669.53    308.37 o
  19  10   1      239.15      283.34     60.23 o
  20  10   1     4549.33     4120.31    325.51 o
 -20  11   1     1144.01     1070.33    145.15 o
 -19  11   1      715.44      744.61     93.57 o
 -18  11   1      249.95      172.30     55.66 o
 -17  11   1      408.56      388.36     63.63 o
 -16  11   1      173.94      235.86     64.57 o
 -15  11   1     1450.30     1434.99    120.56 o
 -14  11   1      587.99      687.94     66.90 o
 -13  11   1     2408.24     2597.65    124.61 o
 -12  11   1     3154.25     3049.95    129.53 o
 -11  11   1    13516.64    13847.67    334.08 o
 -10  11   1     5176.64     5335.53    360.33 o
  -9  11   1     8493.54     8404.40    427.33 o
  -8  11   1     9883.51    10667.05    458.24 o
  -7  11   1    12100.26    13414.76    486.04 o
  -6  11   1     1569.28     1516.01    157.18 o
  -5  11   1     3536.49     3327.84    140.49 o
  -4  11   1     3165.79     3050.12    125.20 o
  -3  11   1       63.40       65.31     33.65 o
  -2  11   1     2020.63     2008.10     87.54 o
  -1  11   1     2929.16     3083.65    101.44 o
   0  11   1     6528.01     6277.91    269.84 o
   1  11   1    12806.33    12276.46    382.13 o
   2  11   1     9503.50     8885.97    334.81 o
   3  11   1     3277.63     2767.50    192.91 o
   4  11   1    10057.26    10647.92    390.99 o
   5  11   1     5568.48     5437.12    206.30 o
   6  11   1     6088.76     6806.59    241.15 o
   7  11   1     6099.58     6812.35    255.09 o
   8  11   1      131.64      126.00     61.82 o
   9  11   1      374.35      393.45     71.88 o
  10  11   1     3924.44     4067.68    186.47 o
  11  11   1     2375.12     2438.50    117.01 o
  12  11   1     2687.97     2660.61    111.64 o
  13  11   1     3634.37     3632.04    134.39 o
  14  11   1      695.20      786.31     90.81 o
  15  11   1     4563.33     4390.28    204.53 o
  16  11   1     1586.63     1512.80    155.46 o
  17  11   1      208.41      190.08     60.31 o
  18  11   1      918.72      761.37     98.81 o
  19  11   1      103.87       69.62     66.04 o
  20  11   1       30.53       42.54     24.18 o
 -20  12   1     1003.81      910.85    129.91 o
 -19  12   1       13.05        0.91     26.67 o
 -18  12   1       85.50      146.21     51.29 o
 -17  12   1      623.58      602.19     97.36 o
 -16  12   1     2832.92     2804.38    162.29 o
 -15  12   1      837.03      780.91     87.19 o
 -14  12   1      538.35      537.28     59.01 o
 -13  12   1       95.78      127.13     32.39 o
 -12  12   1     4545.71     4485.23    201.11 o
 -11  12   1     5964.13     5900.34    235.28 o
 -10  12   1    10333.41    10240.63    355.86 o
  -9  12   1    10620.18    10722.52    493.88 o
  -8  12   1     1752.24     1678.26    189.46 o
  -7  12   1      317.82      458.46     99.28 o
  -6  12   1     3398.29     3486.56    174.28 o
  -5  12   1    14208.70    14914.07    303.77 o
  -4  12   1    11157.21    11653.14    311.80 o
  -3  12   1    14261.68    14344.00    647.97 o
  -2  12   1     2064.55     2022.40     91.01 o
  -1  12   1     7210.65     6936.91    220.26 o
   0  12   1     4392.72     4695.27    243.20 o
   1  12   1    11881.46    10875.16    375.91 o
   2  12   1     1697.72     1792.66    155.84 o
   3  12   1     8636.17     8232.16    342.14 o
   4  12   1       92.93       39.38     33.94 o
   5  12   1     1943.18     2143.76    192.97 o
   6  12   1     1508.15     1571.06    121.74 o
   7  12   1     4469.39     4124.39    202.33 o
   8  12   1     5825.90     5880.03    253.81 o
   9  12   1     5004.04     5354.90    253.45 o
  10  12   1       34.05      110.87     35.20 o
  11  12   1      778.12      752.29     76.62 o
  12  12   1     2269.81     2294.68    118.87 o
  13  12   1     4957.88     4772.63    152.03 o
  14  12   1     5069.58     4844.93    277.43 o
  15  12   1      708.14      765.17    112.95 o
  16  12   1     1028.87      958.39    125.40 o
  17  12   1     2483.59     2383.90    179.19 o
  18  12   1      680.57      569.08     81.58 o
  19  12   1     5093.29     5041.77    208.94 o
 -20  13   1     5662.36     5610.57    302.76 o
 -19  13   1      410.32      407.38     64.66 o
 -18  13   1    14615.28    14238.34    607.50 o
 -17  13   1      593.14      689.29    101.96 o
 -16  13   1     2679.46     2697.05    154.42 o
 -15  13   1      115.84      105.14     42.44 o
 -14  13   1    12140.92    12112.74    416.07 o
 -13  13   1      417.88      447.59     60.39 o
 -12  13   1    24089.23    23937.08    470.33 o
 -11  13   1        9.04       32.46     28.50 o
 -10  13   1     4899.72     4609.39    190.69 o
  -9  13   1     8455.74     8419.90    296.26 o
  -8  13   1     1146.33     1126.67    105.35 o
  -7  13   1    21818.73    21197.84    419.94 o
  -6  13   1     7283.12     7516.89    312.63 o
  -5  13   1    11068.35    11012.93    336.47 o
  -4  13   1       41.27      123.42     36.33 o
  -3  13   1    11814.24    11051.47    232.37 o
  -2  13   1     8258.23     8073.85    183.96 o
  -1  13   1    20206.32    17933.86    332.98 o
   0  13   1      121.40       82.44     42.23 o
   1  13   1     5834.60     4956.17    262.26 o
   2  13   1    12303.30    11426.57    400.60 o
   3  13   1     1416.71     2058.26    175.19 o
   4  13   1    40045.27    41162.13    812.14 o
   5  13   1     5473.55     4875.07    292.62 o
   6  13   1    28368.55    28932.32    746.19 o
   7  13   1     2322.10     2620.65    165.31 o
   8  13   1     3233.45     3217.02    190.51 o
   9  13   1      934.34      951.60     92.09 o
  10  13   1    25951.39    25544.19    562.94 o
  11  13   1     1754.41     1845.37    117.17 o
  12  13   1    10423.29     9831.14    243.87 o
  13  13   1     1139.01      989.22     78.79 o
  14  13   1       15.86       24.71     39.44 o
  15  13   1     8494.38     8867.02    366.17 o
  16  13   1      756.57      894.33    116.64 o
  17  13   1     3615.48     3468.56    208.57 o
  18  13   1      114.49       94.69     41.13 o
  19  13   1      116.37      107.16     35.71 o
 -19  14   1     2088.26     1954.65    200.51 o
 -18  14   1     1310.97     1269.23    183.86 o
 -17  14   1    13465.34    14524.63    627.21 o
 -16  14   1     1597.66     1603.15    226.48 o
 -15  14   1     7152.80     6943.28    308.75 o
 -14  14   1     2185.85     2341.96    183.70 o
 -13  14   1      989.32      898.58     84.28 o
 -12  14   1     6780.23     6928.85    297.72 o
 -11  14   1      132.72      144.98     40.47 o
 -10  14   1     3948.14     3812.84    149.29 o
  -9  14   1     5868.31     5907.65    209.31 o
  -8  14   1     1023.97     1054.25    101.82 o
  -7  14   1     6830.63     7072.57    245.05 o
  -6  14   1    22921.46    21989.12    518.36 o
  -5  14   1      496.39      764.18     92.84 o
  -4  14   1    44459.53    42664.41    619.57 o
  -3  14   1     1049.14     1423.00     84.64 o
  -2  14   1    31793.71    31427.87    365.94 o
  -1  14   1    16387.17    17039.05    480.33 o
   0  14   1     1505.17     1689.82    153.27 o
   1  14   1     5472.03     5213.20    273.57 o
   2  14   1     4017.20     3646.80    234.54 o
   3  14   1     3051.95     3122.25    223.64 o
   4  14   1    17959.44    18375.84    554.58 o
   5  14   1    23246.69    21843.33    628.54 o
   6  14   1     1713.07     1859.08    193.52 o
   7  14   1    40726.30    42407.14    960.99 o
   8  14   1     1461.44     1332.79    105.04 o
   9  14   1    27631.66    26914.33    610.18 o
  10  14   1    11976.13    11714.04    283.24 o
  11  14   1     1178.04     1208.41     96.05 o
  12  14   1     1155.80     1119.62     83.27 o
  13  14   1     9948.45     9618.89    383.07 o
  14  14   1     2767.00     2975.62    214.02 o
  15  14   1     7543.35     7470.90    328.14 o
  16  14   1     2703.05     2723.53    191.46 o
  17  14   1     2075.87     2173.73    158.66 o
  18  14   1     3270.64     3246.70    213.94 o
  19  14   1      919.25      802.64     76.65 o
 -19  15   1     1992.35     2215.88    201.84 o
 -18  15   1      187.85      259.19     86.57 o
 -17  15   1     1961.58     1901.79    229.39 o
 -16  15   1     1300.81     1121.76    187.11 o
 -15  15   1       48.84       59.26     49.83 o
 -14  15   1      569.52      652.57     99.00 o
 -13  15   1     8601.23     8581.55    349.16 o
 -12  15   1       25.86      209.77     49.00 o
 -11  15   1     8337.22     7873.08    266.59 o
 -10  15   1     5411.09     5278.05    212.35 o
  -9  15   1     3762.83     3696.80    171.28 o
  -8  15   1    13372.86    13776.35    763.03 o
  -2  15   1     4555.35     4586.96    258.03 o
  -1  15   1      315.28      343.55     69.15 o
   0  15   1    16184.79    16178.88    482.62 o
   1  15   1    11324.29    11531.01    413.47 o
   2  15   1    11520.19    11239.77    421.90 o
   3  15   1    28131.83    28098.53    685.21 o
   4  15   1     1854.10     1670.18    174.51 o
   5  15   1     6082.78     5891.15    334.22 o
   6  15   1       88.05      197.82     68.07 o
   7  15   1      258.55      215.50     75.05 o
   8  15   1      500.94      661.29     95.13 o
   9  15   1     2603.98     2848.53    195.39 o
  10  15   1      270.41      224.77     52.10 o
  11  15   1     4081.42     4020.32    199.51 o
  12  15   1      846.99      826.01     79.40 o
  13  15   1     2645.26     2629.78    202.45 o
  14  15   1     3945.72     3714.84    234.14 o
  15  15   1       96.60      112.62     50.90 o
  16  15   1     4040.13     4041.98    223.35 o
  17  15   1       51.74      102.37     48.14 o
  18  15   1      630.57      637.91     82.46 o
 -19  16   1       11.08       24.53     36.87 o
 -18  16   1     1199.30     1229.48    168.73 o
 -17  16   1     2644.79     3115.64    280.38 o
 -16  16   1     1374.90     1403.46    204.97 o
 -15  16   1     3290.61     3215.66    316.44 o
 -14  16   1     2497.05     2575.83    192.11 o
 -13  16   1      127.45       69.89    111.76 o
 -12  16   1       30.91        8.06     32.57 o
 -11  16   1     3561.96     3315.59    175.84 o
 -10  16   1     6370.13     6132.08    238.83 o
  -9  16   1     4302.57     4213.81    223.30 o
  -8  16   1     4331.48     4153.96    214.64 o
  -2  16   1     5404.67     5407.20    282.13 o
  -1  16   1     1119.77     1189.19    133.48 o
   0  16   1     4784.93     5059.14    275.12 o
   1  16   1    16421.53    15313.52    485.05 o
   2  16   1    12732.52    12204.10    447.96 o
   3  16   1     9959.01    10439.96    426.27 o
   4  16   1     1971.84     2014.01    194.07 o
   5  16   1       10.22       68.38     49.75 o
   6  16   1     1927.80     1762.44    197.68 o
   7  16   1     8702.54     8611.80    317.08 o
   8  16   1     7735.53     7744.91    344.70 o
   9  16   1      637.91      667.77    100.99 o
  10  16   1      139.94      158.24     55.30 o
  11  16   1     3544.92     3257.47    178.13 o
  12  16   1     3577.72     3385.48    224.76 o
  13  16   1     3351.08     3284.65    218.65 o
  14  16   1     2357.38     2462.27    188.00 o
  15  16   1     1313.52     1407.87    135.36 o
  16  16   1      250.04      249.11     56.71 o
  17  16   1     1089.91     1203.49    107.93 o
  18  16   1     1303.25     1286.74    119.29 o
 -18  17   1      927.29      898.20    134.24 o
 -17  17   1     1250.03     1197.67    171.17 o
 -16  17   1      317.07      202.48     85.88 o
 -15  17   1       26.85        9.80     68.23 o
 -14  17   1     1377.08     1663.49    234.39 o
 -13  17   1     5672.30     5746.92    287.20 o
 -12  17   1    10978.05    10671.92    387.73 o
 -11  17   1       24.83      109.05     57.18 o
 -10  17   1     2088.29     1788.64    153.46 o
  -9  17   1    11944.50    12092.79    385.80 o
  -8  17   1      684.80      622.88     89.00 o
  -7  17   1    18737.80    19262.04    457.05 o
  -2  17   1      192.51      262.53     64.74 o
  -1  17   1    31305.10    30439.53    674.53 o
   0  17   1       22.11      -20.04     39.09 o
   1  17   1    17709.75    16198.81    501.96 o
   2  17   1     7309.72     6814.25    334.40 o
   3  17   1       48.81       94.80     43.65 o
   4  17   1    18312.03    16329.03    554.07 o
   5  17   1     7134.98     6779.44    369.27 o
   6  17   1     5962.35     6132.21    337.17 o
   7  17   1     1446.29     1494.65    133.75 o
   8  17   1       53.80       28.22     76.02 o
   9  17   1     4645.81     4667.34    698.66 o
  10  17   1    21517.18    20559.86   1989.54 o
  11  17   1      153.10      243.06    107.93 o
  12  17   1    16419.51    16133.55    702.85 o
  13  17   1     1543.98     1634.13    226.70 o
  14  17   1       22.99       78.97     43.66 o
  15  17   1     5185.74     5182.40    244.06 o
  16  17   1      480.84      380.40     66.78 o
  17  17   1     5009.76     5006.57    312.02 o
  18  17   1       26.48      108.15     50.12 o
 -18  18   1      744.95      698.72    114.69 o
 -17  18   1     5433.21     5937.98    352.52 o
 -16  18   1     1727.04     1732.32    210.91 o
 -15  18   1    11835.80    12479.04    579.15 o
 -14  18   1     2473.67     2686.24    282.13 o
 -13  18   1     4806.81     4598.93    360.10 o
 -12  18   1     1635.46     1616.61    154.97 o
 -11  18   1      738.75      661.66     99.10 o
 -10  18   1     2683.30     2682.26    190.26 o
  -9  18   1      303.62      299.59     59.44 o
  -8  18   1       53.33       88.78     43.65 o
  -7  18   1     3055.58     3207.46    191.88 o
  -6  18   1    13428.71    13965.53    387.00 o
  -1  18   1    13837.56    14423.03    464.83 o
   0  18   1     3908.25     4110.66    251.38 o
   1  18   1     2594.83     2923.09    214.54 o
   2  18   1      536.02      583.13    101.20 o
   3  18   1      345.42      400.81     89.07 o
   4  18   1     5636.05     5298.36    245.59 o
   5  18   1     5425.03     5381.36    304.96 o
   6  18   1     5087.15     4993.34    392.90 o
   7  18   1     7811.80     7818.38    463.78 o
   8  18   1     2257.63     2329.52    255.01 o
   9  18   1     8201.77     8945.54    511.94 o
  10  18   1     2779.02     2702.17    291.73 o
  11  18   1     4408.17     4467.61    373.22 o
  12  18   1     3965.20     3699.43    339.81 o
  13  18   1       94.05      142.45     90.06 o
  14  18   1        7.75       48.24     62.71 o
  15  18   1     3927.37     4116.54    321.52 o
  16  18   1     3327.73     3134.78    263.45 o
  17  18   1     1351.23     1452.34    162.68 o
 -18  19   1       19.12       25.32     35.77 o
 -17  19   1     2155.69     2410.19    215.36 o
 -16  19   1      180.98      132.41     73.59 o
 -15  19   1      744.45      814.54    148.14 o
 -14  19   1     1072.71     1376.00    204.01 o
 -13  19   1     5614.81     5809.58    413.18 o
 -12  19   1       49.03       72.43     44.87 o
 -11  19   1     7460.93     7816.44    328.20 o
 -10  19   1     4421.60     4574.86    330.51 o
  -9  19   1     4679.02     4704.23    249.19 o
  -8  19   1     8123.18     8688.92    329.23 o
  -7  19   1      236.98      291.23     65.22 o
  -6  19   1     3927.47     3866.43    210.61 o
  -5  19   1      399.03      336.20     64.34 o
  -4  19   1        5.32      -41.90     74.92 o
   2  19   1     1728.82     1666.79    193.42 o
   3  19   1    12087.13    12925.13    540.08 o
   4  19   1        9.09       39.96     48.37 o
   5  19   1    19663.98    21374.67    719.47 o
   6  19   1        6.85       27.05     57.61 o
   7  19   1      884.83     1040.74    169.99 o
   8  19   1      565.73      621.03    136.86 o
   9  19   1     4287.77     4294.80    355.42 o
  10  19   1      227.64      262.73     98.12 o
  11  19   1     5529.33     5320.01    399.12 o
  12  19   1     1241.29     1286.86    201.56 o
  13  19   1     2331.57     2502.80    270.30 o
  14  19   1     5104.31     5444.70    382.98 o
  15  19   1      563.86      571.50    127.55 o
  16  19   1     4956.88     5228.68    322.49 o
  17  19   1        6.00       48.58     37.51 o
 -17  20   1     2444.95     2462.44    206.04 o
 -16  20   1     4776.46     4368.99    301.47 o
 -15  20   1     7237.63     7268.34    410.21 o
 -14  20   1     1343.47     1727.81    217.12 o
 -13  20   1      281.81      301.66    107.94 o
 -12  20   1       22.29      -77.08     51.38 o
 -11  20   1     2883.42     2851.70    198.68 o
 -10  20   1     1846.10     1787.46    158.25 o
  -9  20   1     2574.31     2686.58    191.09 o
  -8  20   1     4485.90     4754.52    247.46 o
  -7  20   1        2.53       64.38     91.51 o
  -6  20   1      295.16      468.48     78.25 o
  -5  20   1     6798.69     6989.28    283.79 o
  -4  20   1     9215.27     9455.61    694.17 o
  -3  20   1     5831.79     5883.22    242.01 o
  -2  20   1     1907.07     2003.36    143.30 o
  -1  20   1      158.33      153.62     59.48 o
   0  20   1     3617.75     3638.49    289.61 o
   1  20   1     5764.73     4971.70    335.11 o
   2  20   1    17018.64    17478.34    635.53 o
   3  20   1     7315.05     6872.41    404.41 o
   4  20   1     2308.27     2173.77    232.06 o
   5  20   1       17.79       71.19     60.72 o
   6  20   1     3336.60     3790.22    318.87 o
   7  20   1     8695.68     8648.74    486.78 o
   8  20   1     7024.05     6964.31    451.15 o
   9  20   1      774.41      842.98    168.71 o
  10  20   1     2325.72     2288.76    269.44 o
  11  20   1     5977.41     5982.12    422.61 o
  12  20   1     1509.36     1626.84    221.78 o
  13  20   1     4171.01     4162.57    338.87 o
  14  20   1     5387.28     5467.28    371.35 o
  15  20   1      516.31      532.28    116.27 o
  16  20   1      443.69      435.53     94.83 o
  17  20   1      471.58      459.79     84.76 o
 -17  21   1      131.06      157.26     59.33 o
 -16  21   1       65.25       76.71     57.66 o
 -15  21   1      976.71      935.41    145.20 o
 -14  21   1     2495.54     2735.84    260.06 o
 -13  21   1     1014.47     1103.57    178.07 o
 -12  21   1     3542.10     3362.97    304.29 o
 -11  21   1     1400.12     1400.56    170.71 o
 -10  21   1     2057.74     2131.64    169.60 o
  -9  21   1     7650.17     8056.30    360.99 o
  -8  21   1      622.51      636.36     94.17 o
  -7  21   1     9445.19     9931.69    355.60 o
  -6  21   1      810.18      881.28    109.02 o
  -5  21   1     1156.56     1100.14    118.38 o
  -4  21   1      211.98      256.00     60.13 o
  -3  21   1     6401.40     6653.42    415.96 o
  -2  21   1     1306.70     1305.89    141.03 o
  -1  21   1    15414.00    15796.29    406.79 o
   0  21   1      559.61      577.33    121.37 o
   1  21   1     4972.75     5001.52    345.20 o
   2  21   1     4592.69     4975.83    345.84 o
   3  21   1       28.29      142.81     66.12 o
   4  21   1     9995.11    10681.95    518.54 o
   5  21   1     2488.07     2425.88    253.51 o
   6  21   1     2481.11     2475.25    261.84 o
   7  21   1      348.78      362.82    114.13 o
   8  21   1     1109.75     1001.28    174.82 o
   9  21   1     2576.99     2655.42    281.65 o
  10  21   1     1659.81     1685.54    224.94 o
  11  21   1      378.04      471.89    132.48 o
  12  21   1     1168.36     1010.36    172.38 o
  13  21   1     1209.65     1284.68    185.37 o
  14  21   1      714.24      743.62    135.33 o
  15  21   1     4800.91     5544.76    330.44 o
  16  21   1      449.70      352.17     82.42 o
 -16  22   1     3437.33     3665.68    244.29 o
 -15  22   1     4146.26     4110.07    284.41 o
 -14  22   1     1971.28     2013.17    214.14 o
 -13  22   1     2209.91     1892.57    220.11 o
 -12  22   1     6335.71     5974.91    394.60 o
 -11  22   1       38.01       48.19     44.29 o
 -10  22   1     1013.97     1033.17    120.86 o
  -9  22   1       86.92       84.16     51.49 o
  -8  22   1     2097.28     2136.20    169.49 o
  -7  22   1     1991.99     1956.02    161.59 o
  -6  22   1     3888.92     3851.39    319.60 o
  -5  22   1     7595.26     7643.56    306.68 o
  -4  22   1     7338.90     7534.27    301.32 o
  -3  22   1    11217.48    11433.62    365.36 o
  -2  22   1     3899.45     3842.82    174.80 o
  -1  22   1     7944.00     7102.92    299.21 o
   0  22   1     2914.08     2936.12    269.36 o
   1  22   1     2853.42     3079.29    278.88 o
   2  22   1       75.56      206.13     88.16 o
   3  22   1      827.33      888.97    155.26 o
   4  22   1     5225.77     5773.04    388.09 o
   5  22   1     3003.68     3175.68    292.20 o
   6  22   1     7771.11     7481.50    454.84 o
   7  22   1     3888.23     4353.75    351.50 o
   8  22   1     7513.65     6884.74    446.53 o
   9  22   1     6043.88     6370.33    433.65 o
  10  22   1     5060.86     5276.80    390.21 o
  11  22   1     2998.73     3225.79    301.94 o
  12  22   1       26.84        3.64     65.17 o
  13  22   1        1.71      -34.01     63.07 o
  14  22   1      910.81      973.63    145.59 o
  15  22   1     2609.19     2590.16    214.29 o
  16  22   1      424.08      350.01     76.51 o
 -16  23   1       13.60       71.19     46.39 o
 -15  23   1      633.56      490.80     96.74 o
 -14  23   1      264.48      224.79     74.65 o
 -13  23   1     6266.98     6732.76    387.17 o
 -12  23   1       68.69      247.41     96.25 o
 -11  23   1     4861.04     4941.78    355.12 o
 -10  23   1     3501.81     3672.55    219.51 o
  -9  23   1       37.20       91.28     47.58 o
  -8  23   1     9733.34    10438.00    368.85 o
  -7  23   1      826.22      813.04    105.46 o
  -6  23   1     3283.29     3311.54    207.52 o
  -5  23   1      141.99      145.47     56.38 o
  -4  23   1       77.11      150.67     56.25 o
  -3  23   1       60.01      112.08     50.60 o
  -2  23   1    10093.50    10006.41    309.51 o
  -1  23   1      165.27      222.28     69.25 o
   0  23   1    11743.85    12133.02    553.61 o
   1  23   1     2641.79     2464.81    251.40 o
   2  23   1     1129.34     1303.83    186.18 o
   3  23   1    17968.91    17677.67    678.35 o
   4  23   1      178.84      297.58     95.44 o
   5  23   1    12517.81    12806.43    588.22 o
   6  23   1     1474.62     1574.05    212.18 o
   7  23   1      111.67      154.77     78.10 o
   8  23   1      706.52      728.43    158.66 o
   9  23   1     5713.38     5598.89    399.76 o
  10  23   1      145.76      151.73     74.14 o
  11  23   1    11955.21    11770.25    548.60 o
  12  23   1     1094.19     1209.11    175.82 o
  13  23   1     4266.97     4769.60    320.70 o
  14  23   1     4673.96     5021.26    305.19 o
  15  23   1       31.49       62.08     48.63 o
 -15  24   1     2001.54     1970.14    171.94 o
 -14  24   1     2759.56     2748.35    219.87 o
 -13  24   1      177.46      185.32     63.77 o
 -12  24   1     1029.26      988.80    154.05 o
 -11  24   1     7575.14     7012.38    408.82 o
 -10  24   1     5735.22     5815.12    304.93 o
  -9  24   1     6815.76     6691.86    289.08 o
  -8  24   1      341.10      451.57     88.41 o
  -7  24   1     1847.04     2149.88    168.39 o
  -6  24   1      980.92     1171.29    123.13 o
  -5  24   1     7411.27     7787.55    452.96 o
  -4  24   1     1461.70     1654.01    144.71 o
  -3  24   1     2984.80     3092.12    193.50 o
  -2  24   1      766.09      795.62     97.22 o
  -1  24   1      318.29      294.75     90.04 o
   0  24   1      778.47      858.92    155.20 o
   1  24   1     5374.58     5105.94    245.18 o
   2  24   1     7593.13     7167.90    432.95 o
   3  24   1     3670.59     3742.56    317.41 o
   4  24   1     5126.03     5186.46    372.50 o
   5  24   1      639.49      580.98    127.23 o
   6  24   1     3295.78     3724.04    323.31 o
   7  24   1     4239.07     4663.74    360.00 o
   8  24   1     6660.75     6941.35    437.98 o
   9  24   1     1784.12     1924.87    230.06 o
  10  24   1       16.87      -29.81     60.42 o
  11  24   1      373.83      399.47    112.89 o
  12  24   1     1381.20     1377.57    179.43 o
  13  24   1     7826.81     7939.88    391.89 o
  14  24   1     2390.53     2691.70    212.53 o
 -14  25   1      846.55      745.16    108.58 o
 -13  25   1      471.46      369.39     87.02 o
 -12  25   1     1434.85     1198.45    156.26 o
 -11  25   1       60.41       97.46     58.18 o
 -10  25   1     2200.05     2087.74    220.58 o
  -9  25   1     4123.01     4109.24    249.26 o
  -8  25   1      240.80      193.61     50.53 o
  -7  25   1     4730.96     5144.86    251.31 o
  -6  25   1      513.26      700.20    132.98 o
  -5  25   1      942.54      856.08    153.61 o
  -4  25   1      224.69      295.62     65.01 o
  -3  25   1      874.60      770.74     97.47 o
  -2  25   1      628.56      699.30     95.77 o
  -1  25   1     4307.27     4252.33    184.42 o
   0  25   1       61.05      172.09     70.63 o
   1  25   1     3093.30     2956.40    187.34 o
   2  25   1      404.54      444.46    114.65 o
   3  25   1       61.22       98.56     60.93 o
   4  25   1     2415.53     2066.09    237.98 o
   5  25   1       19.74       60.24     46.22 o
   6  25   1     2397.07     2255.75    247.82 o
   7  25   1      634.51      650.14    139.56 o
   8  25   1      350.18      277.46     94.55 o
   9  25   1      500.23      540.37    128.00 o
  10  25   1     1695.23     1573.23    195.98 o
  11  25   1      725.08      659.39    126.89 o
  12  25   1     1819.30     1747.32    188.48 o
  13  25   1      620.00      785.66    124.55 o
  14  25   1      696.66      833.95    113.25 o
 -14  26   1     3813.44     3777.78    216.87 o
 -13  26   1     1671.02     1495.37    153.41 o
 -12  26   1       72.67       15.62     35.85 o
 -11  26   1     1075.59      892.30    135.15 o
 -10  26   1      873.17      876.44    136.41 o
  -9  26   1      291.41      198.42     72.90 o
  -8  26   1     2293.97     2286.13    160.86 o
  -7  26   1     5911.97     5881.53    299.56 o
  -6  26   1     1375.96     1451.85    133.27 o
  -5  26   1    14622.90    14846.76    572.35 o
  -4  26   1      674.17      635.59     87.54 o
  -3  26   1     4757.22     4790.02    237.32 o
  -2  26   1     2239.05     2251.18    161.24 o
  -1  26   1     3368.33     3551.47    311.63 o
   0  26   1      577.80      612.51     74.44 o
   1  26   1      281.94      182.60     76.17 o
   2  26   1       46.38       64.11     53.69 o
   3  26   1      758.29      943.05    160.55 o
   4  26   1      318.21      321.81     99.65 o
   5  26   1     2220.40     2340.82    249.81 o
   6  26   1     7407.80     7717.36    447.60 o
   7  26   1     2234.64     2437.43    255.96 o
   8  26   1     8540.98     9065.14    471.91 o
   9  26   1      988.80      913.84    152.45 o
  10  26   1     1075.84     1086.76    158.46 o
  11  26   1     2548.17     2519.50    225.31 o
  12  26   1        0.23       41.33     47.92 o
  13  26   1     1877.15     1910.70    170.55 o
 -13  27   1     4627.74     4687.99    240.34 o
 -12  27   1       44.29       71.09     43.34 o
 -11  27   1     6716.31     6504.39    327.71 o
 -10  27   1     3326.38     3261.10    244.47 o
  -9  27   1      760.72      850.14    130.89 o
  -8  27   1    10281.93    10255.07    320.28 o
  -7  27   1      753.90      671.02     87.24 o
  -6  27   1    11627.31    11941.48    391.38 o
  -5  27   1      115.79       77.15     80.73 o
  -4  27   1       21.81       60.85     44.28 o
  -3  27   1      310.71      440.90     73.14 o
  -2  27   1     8475.56     8564.56    307.86 o
  -1  27   1     1160.58     1427.71    131.66 o
   0  27   1     7861.00     8112.81    617.41 o
   1  27   1     2896.83     3030.59    276.64 o
   2  27   1     2545.27     2363.57    243.24 o
   3  27   1     8590.95     8305.13    454.89 o
   4  27   1     1190.07     1177.43    175.39 o
   5  27   1     6523.83     6244.05    393.57 o
   6  27   1      883.69      833.98    149.99 o
   7  27   1     1121.13     1315.02    181.93 o
   8  27   1      730.90      762.16    139.19 o
   9  27   1     2115.90     2126.83    218.18 o
  10  27   1       18.44       68.73     54.41 o
  11  27   1     8599.04     7911.80    371.59 o
  12  27   1     1002.24      958.03    121.79 o
 -12  28   1      170.46      156.09     49.56 o
 -11  28   1     3637.35     3229.99    212.46 o
 -10  28   1      211.63      282.00     76.63 o
  -9  28   1     5506.73     4946.30    288.44 o
  -8  28   1      320.16      288.66     75.14 o
  -7  28   1       13.96       11.97     23.01 o
  -6  28   1      122.42      159.72     53.60 o
  -5  28   1     4966.18     4461.91    216.88 o
  -4  28   1     4485.80     4421.96    213.81 o
  -3  28   1     4090.95     4083.81    207.38 o
  -2  28   1      506.34      481.48    115.58 o
  -1  28   1        0.67       45.93     37.45 o
   0  28   1     2789.11     2709.48    222.08 o
   1  28   1     4208.61     4018.20    221.94 o
   2  28   1     3626.72     3524.04    288.76 o
   3  28   1     4454.81     4235.56    317.59 o
   4  28   1      734.97      769.38    138.43 o
   5  28   1      114.11      149.82     58.21 o
   6  28   1      836.95      764.09    133.72 o
   7  28   1     4165.22     4149.62    299.94 o
   8  28   1     2888.50     2974.81    249.68 o
   9  28   1     4308.23     4335.37    284.94 o
  10  28   1      862.48      710.45    116.25 o
  11  28   1      122.83      141.47     55.42 o
 -11  29   1     1427.85     1363.22    124.83 o
 -10  29   1     1834.36     1692.73    148.36 o
  -9  29   1     1449.34     1194.51    131.35 o
  -8  29   1      477.55      551.85     95.03 o
  -7  29   1     1536.69     1595.18    160.60 o
  -6  29   1      230.89      271.35     58.61 o
  -5  29   1      548.43      615.15     84.83 o
  -4  29   1        0.17       -0.37     47.20 o
  -3  29   1      692.52      646.66     78.81 o
  -2  29   1       99.73      184.57     48.23 o
  -1  29   1     3060.88     2878.18    280.33 o
   0  29   1      310.82      454.63    109.29 o
   1  29   1      882.92      818.13    141.95 o
   2  29   1      515.43      447.46     72.53 o
   3  29   1     1787.72     1464.65    177.61 o
   4  29   1      970.62     1019.04    148.83 o
   5  29   1     2677.06     2226.36    216.84 o
   6  29   1      584.42      687.14    122.27 o
   7  29   1        0.20       25.30     41.25 o
   8  29   1      494.31      484.83     98.87 o
   9  29   1       79.08       80.01     43.39 o
  10  29   1     2220.28     2126.30    176.83 o
 -10  30   1      583.95      375.13     63.02 o
  -9  30   1      338.95      360.83     67.69 o
  -8  30   1     2049.78     1792.92    150.65 o
  -7  30   1      950.48      640.46     93.57 o
  -6  30   1     1179.12     1043.89     86.42 o
  -5  30   1     4711.68     4429.42    183.57 o
  -4  30   1       96.38      143.24     42.86 o
  -3  30   1     7030.74     6562.25    243.69 o
  -2  30   1       53.88       80.62     35.33 o
  -1  30   1     1825.30     1753.88    126.09 o
   0  30   1      741.38      889.00    141.50 o
   1  30   1      308.73      248.13     79.93 o
   2  30   1     1061.11     1072.98    153.73 o
   3  30   1     3344.93     3469.54    271.10 o
   4  30   1      119.03      192.88     56.69 o
   5  30   1     3749.53     3568.04    255.69 o
   6  30   1     2931.49     3277.94    240.99 o
   7  30   1      924.62      875.86    124.48 o
   8  30   1     5316.27     5420.36    287.93 o
   9  30   1      213.32      167.64     55.08 o
  -8  31   1     8210.49     6657.56    248.64 o
  -7  31   1       58.65       60.64     35.25 o
  -6  31   1     5501.27     4874.65    260.33 o
  -5  31   1       30.89       55.60     27.25 o
  -4  31   1      135.77      114.18     33.03 o
  -3  31   1      718.51      503.48     63.89 o
  -2  31   1     4830.45     4595.71    187.68 o
  -1  31   1      451.32      412.24     91.05 o
   0  31   1     6394.16     6011.48    335.68 o
   1  31   1      801.24      849.66    135.06 o
   2  31   1      646.30      664.94    113.61 o
   3  31   1     6175.39     5741.63    324.84 o
   4  31   1      438.83      416.00     90.63 o
   5  31   1     8569.99     7995.50    258.00 o
   6  31   1      179.08      224.38     47.84 o
   7  31   1     1019.00      947.49    115.29 o
   8  31   1      195.92      160.45     51.50 o
  -6  32   1      105.87       90.70     29.77 o
  -5  32   1     1034.28      886.86    100.03 o
  -4  32   1     1169.66     1201.58     83.99 o
  -3  32   1     2088.90     2185.49    170.69 o
  -2  32   1      588.58      479.65     84.05 o
  -1  32   1     1129.23     1004.90    124.95 o
   0  32   1     1436.48     1397.23    150.37 o
   1  32   1      463.73      405.90     83.35 o
   2  32   1     1749.76     1506.33    156.15 o
   3  32   1      645.11      601.83    101.65 o
   4  32   1      921.56      765.56    112.97 o
   5  32   1      812.51      982.97    123.24 o
   6  32   1     2564.59     2428.84    183.42 o
  -2  33   1      235.27      181.19     47.39 o
  -1  33   1      486.46      467.41     78.13 o
   0  33   1      620.91      659.25     93.28 o
   1  33   1     1212.07     1108.86    119.89 o
   2  33   1      796.74      664.27     95.17 o
   3  33   1     1255.03     1233.88    126.50 o
 -21   0   2     8698.62     8286.48    409.79 o
 -20   0   2       43.91       39.11     69.60 o
 -18   0   2     1470.84     1517.73    224.24 o
 -17   0   2     1883.05     1922.53    257.83 o
 -16   0   2    21265.40    21769.67    627.54 o
 -15   0   2     3268.93     3198.06    195.22 o
 -14   0   2    13867.90    14376.46    368.19 o
 -13   0   2    14249.44    14215.26    348.91 o
 -12   0   2      697.83      647.23    126.36 o
 -11   0   2    13359.01    14283.42    548.49 o
 -10   0   2    24394.70    22754.10    647.46 o
  -9   0   2    21515.48    23537.66    622.03 o
  -8   0   2    53896.44    57997.93    897.83 o
  -7   0   2    11853.88    13686.79    403.27 o
  -6   0   2    19308.21    19851.35    443.52 o
  -5   0   2     5974.78     5278.45    210.13 o
  -4   0   2     2631.74     2766.55    134.65 o
  -3   0   2     1829.62     2063.59     99.67 o
  -2   0   2    27086.78    27446.31    384.01 o
  -1   0   2     2047.84     1758.85     76.05 o
   0   0   2    55911.63    51293.41    570.73 o
   1   0   2     1261.81     1531.18    103.99 o
   2   0   2    20854.96    20105.77    212.07 o
   4   0   2    24554.09    24736.03    369.35 o
   5   0   2    51423.29    49614.25    606.58 o
   6   0   2    25936.98    27026.23    499.96 o
   7   0   2     1075.99     1451.83    129.45 o
   8   0   2    13547.51    14334.00    435.14 o
   9   0   2     6208.05     6217.15    309.23 o
  10   0   2    10065.59    10868.92    438.27 o
  11   0   2    11323.40    11165.05    471.21 o
  12   0   2     3302.07     3457.16    204.53 o
  13   0   2     6280.54     5936.08    279.67 o
  14   0   2    28573.41    27311.36    615.22 o
  15   0   2      996.42     1075.29    189.34 o
  16   0   2    14935.73    15293.25    696.37 o
  17   0   2      697.60      701.18    164.07 o
  18   0   2       77.42       97.97     65.48 o
  19   0   2     1496.69     1809.18    211.00 o
  20   0   2     2931.54     2747.88    229.41 o
 -21   1   2      240.52      263.13     61.62 o
 -20   1   2     1043.33      819.08    105.03 o
 -19   1   2       34.91      150.39     65.28 o
 -18   1   2     4840.67     5004.55    284.14 o
 -17   1   2      277.37      226.01     75.52 o
 -16   1   2    10138.46    10186.50    256.04 o
 -15   1   2     1138.45     1185.39     79.23 o
 -14   1   2     4625.65     4793.11    151.38 o
 -13   1   2    11771.07    12166.10    229.46 o
 -12   1   2        9.32        9.29     27.95 o
 -11   1   2    25484.65    25761.42    519.21 o
 -10   1   2     3559.60     4166.62    199.21 o
  -9   1   2     4832.44     5424.20    210.87 o
  -8   1   2     4615.06     4737.63    223.53 o
  -7   1   2     2246.32     2506.90    123.56 o
  -6   1   2     4029.76     4122.99    144.26 o
  -5   1   2    82246.95    82620.41    743.08 o
  -4   1   2    52505.39    52642.51    576.23 o
  -3   1   2    18910.81    17739.32    348.75 o
  -2   1   2    10283.83     9572.97    152.27 o
  -1   1   2       32.89       28.13     14.92 o
   0   1   2     2512.91     2031.35     86.79 o
   1   1   2       38.82       71.24      9.09 o
   2   1   2    69720.64    72136.60   1658.59 o
   3   1   2    44082.38    43928.03   1226.72 o
   4   1   2     5603.37     5095.05    120.50 o
   5   1   2     2219.62     2708.15    100.85 o
   6   1   2    19764.62    19866.17    302.98 o
   7   1   2     1292.63     1774.90    101.80 o
   8   1   2     8783.91     8954.33    314.11 o
   9   1   2     5919.90     6051.60    216.96 o
  10   1   2     2183.77     2493.75    149.28 o
  11   1   2    19578.65    22049.82    467.97 o
  12   1   2       85.27       94.20     26.60 o
  13   1   2     5455.62     5694.26    194.02 o
  14   1   2      855.66      887.18    117.15 o
  15   1   2      256.61      400.86     87.96 o
  16   1   2      727.60      698.70    120.07 o
  17   1   2     5551.22     5792.84    475.32 o
  18   1   2       62.21      111.67     55.79 o
  19   1   2     6700.01     7326.18    294.37 o
  20   1   2      291.81      283.40     58.60 o
 -21   2   2      120.96      101.12     36.39 o
 -20   2   2       44.24        5.79     32.63 o
 -19   2   2      114.30       93.97     70.14 o
 -18   2   2        2.33       28.07     48.00 o
 -17   2   2       19.09       17.85     34.27 o
 -16   2   2       49.26       63.25     44.09 o
 -15   2   2     1308.13     1337.65     84.16 o
 -14   2   2       47.09       35.59     22.41 o
 -13   2   2       28.88       55.09     22.57 o
 -12   2   2       28.01       57.38     33.85 o
 -11   2   2      630.25      665.03     88.10 o
 -10   2   2      962.60     1152.84    106.67 o
  -9   2   2      429.59      460.81     64.20 o
  -8   2   2     1267.13     1276.07     96.93 o
  -7   2   2      875.54     1032.26     80.44 o
  -6   2   2    10896.22    11456.66    335.09 o
  -5   2   2    14747.58    14644.64    343.79 o
  -4   2   2     2668.20     2558.29    126.06 o
  -3   2   2      917.12     1063.38    193.82 o
  -2   2   2     4048.09     4043.30    137.43 o
  -1   2   2      216.43      188.90     16.58 o
   0   2   2     2202.97     2256.77     68.29 o
   1   2   2      457.63      367.58     36.42 o
   2   2   2     2508.36     2312.17    171.65 o
   3   2   2     9257.02     8745.29    201.77 o
   4   2   2     2730.67     3009.76     95.95 o
   5   2   2     2119.98     2230.39     93.08 o
   6   2   2      556.16      728.25     59.38 o
   7   2   2     1851.68     2121.94    111.66 o
   8   2   2     1681.53     1936.02    178.08 o
   9   2   2     2580.96     2628.22    145.51 o
  10   2   2      108.20      117.45     35.85 o
  11   2   2      344.51      343.08     60.81 o
  12   2   2      320.60      333.77     47.02 o
  13   2   2        6.80      -41.31     28.80 o
  14   2   2        8.30      -65.82     51.47 o
  15   2   2      602.61      649.28    106.55 o
  16   2   2        8.04       23.89     44.94 o
  17   2   2       97.55       34.20     43.32 o
  18   2   2      203.42      148.91     54.01 o
  19   2   2       45.49      225.04     63.48 o
  20   2   2      239.35      381.02     63.75 o
 -21   3   2       43.76       96.31     43.76 o
 -20   3   2       37.21       12.21     48.71 o
 -19   3   2       18.14      166.07     64.63 o
 -18   3   2     3766.61     3936.87    254.06 o
 -17   3   2     3470.86     3594.89    198.08 o
 -16   3   2     4668.52     4616.83    223.32 o
 -15   3   2       31.90       24.31     23.06 o
 -14   3   2     2497.43     2432.70    108.76 o
 -13   3   2    12437.58    12604.97    233.45 o
 -12   3   2      199.79      213.25     53.76 o
 -11   3   2    15625.35    16029.18    415.92 o
 -10   3   2     1402.33     1341.12    115.62 o
  -9   3   2     7935.66     8465.77    577.07 o
  -8   3   2     3942.74     4150.17    173.99 o
  -7   3   2    10240.33    10742.16    359.71 o
  -6   3   2    32139.25    34300.45    581.73 o
  -5   3   2    21419.27    21425.10    419.11 o
  -4   3   2      441.83      386.18     53.23 o
  -3   3   2    12407.11    11764.59    252.02 o
  -2   3   2    30878.93    28732.21    673.60 o
  -1   3   2      538.75      532.96     27.43 o
   0   3   2    50449.27    45967.33    350.26 o
   1   3   2     9420.00     8255.49    159.87 o
   2   3   2    16155.68    15467.21    604.29 o
   3   3   2     1500.54     1272.62     83.28 o
   4   3   2    13942.26    13899.96    306.17 o
   5   3   2     1777.25     1864.20    194.83 o
   6   3   2    53272.88    56717.77   3812.19 o
   7   3   2    14034.68    14895.81    295.53 o
   8   3   2    18832.86    19453.05    366.50 o
   9   3   2      609.78      886.09     87.57 o
  10   3   2       90.32       68.79     31.23 o
  11   3   2    21128.69    22449.20    618.98 o
  12   3   2     2623.91     2693.89    129.13 o
  13   3   2     6488.93     6434.93    182.72 o
  14   3   2      544.01      473.87     53.81 o
  15   3   2     1807.28     1722.68    131.99 o
  16   3   2     4393.25     4679.25    274.64 o
  17   3   2     8751.32     8284.28    352.53 o
  18   3   2       20.98       14.48     43.91 o
  19   3   2     8570.34     9153.09    325.73 o
  20   3   2      945.94      849.55     90.68 o
 -21   4   2     5502.56     5452.04    274.43 o
 -20   4   2      334.30      317.76    101.06 o
 -19   4   2    15011.94    15458.12    472.17 o
 -18   4   2      567.76      584.83     82.53 o
 -17   4   2     7112.98     6592.36    266.10 o
 -16   4   2     6755.06     6960.85    272.03 o
 -15   4   2     3819.34     3842.57    154.66 o
 -14   4   2    16388.95    15878.30    302.70 o
 -13   4   2    19679.20    20453.92    300.09 o
 -12   4   2      150.67      153.93     47.66 o
 -11   4   2     6792.25     6911.95    277.64 o
 -10   4   2    33132.54    33983.14    959.12 o
  -9   4   2     1038.30     1166.72    103.66 o
  -8   4   2    70741.77    70161.00   1002.84 o
  -7   4   2     2252.75     2462.19    174.09 o
  -6   4   2    56624.30    57582.36    766.92 o
  -5   4   2    14179.44    15744.81    368.75 o
  -4   4   2      500.57      651.76     55.68 o
  -3   4   2      983.67     1044.43     63.85 o
  -2   4   2    81068.69    80528.42    727.16 o
  -1   4   2      890.90      857.83     32.77 o
   0   4   2    42906.88    44673.05    477.66 o
   1   4   2     6135.04     5499.15    125.06 o
   2   4   2      139.73      201.93     35.13 o
   3   4   2    33000.48    32401.26   1346.15 o
   4   4   2     2602.14     2378.89    133.12 o
   5   4   2    36676.72    38521.20    580.73 o
   6   4   2    19817.38    20414.04    461.61 o
   7   4   2      947.21      951.44     78.47 o
   8   4   2    12867.33    13193.64    403.22 o
   9   4   2    23615.92    25002.92    492.35 o
  10   4   2     4450.59     4398.58    338.52 o
  11   4   2    22829.25    23908.73    499.85 o
  12   4   2     1227.63     1397.96     83.80 o
  13   4   2     1997.53     1905.87     99.71 o
  14   4   2    36915.76    35586.25    745.57 o
  15   4   2      766.03      681.65     83.06 o
  16   4   2    30636.18    32414.90    987.08 o
  17   4   2       24.12       93.68     52.54 o
  18   4   2     1483.74     1627.97    152.50 o
  19   4   2     1502.00     1507.46    141.41 o
  20   4   2     1972.57     1957.50    132.30 o
 -21   5   2       12.09        8.72     28.29 o
 -20   5   2      117.19      103.63     64.12 o
 -19   5   2      365.56      333.97     80.84 o
 -18   5   2      933.84     1006.66    105.97 o
 -17   5   2      216.22      197.06     53.71 o
 -16   5   2     9460.68     9508.30    317.33 o
 -15   5   2     1541.48     1545.00     98.44 o
 -14   5   2     3790.31     3740.78    148.34 o
 -13   5   2    19783.10    20558.46    386.84 o
 -12   5   2      280.33      349.63     50.57 o
 -11   5   2    24660.66    25372.52   1371.37 o
 -10   5   2     2847.35     2959.80    175.24 o
  -9   5   2      527.86      728.92    118.93 o
  -8   5   2      103.91      187.01     64.66 o
  -7   5   2     2343.98     2666.66    185.14 o
  -6   5   2      827.55      990.73    106.74 o
  -5   5   2     1620.43     1522.19    120.24 o
  -4   5   2     3387.82     3504.63    130.39 o
  -3   5   2    53812.48    53283.95    468.00 o
  -2   5   2   183843.56   171974.50   1363.21 o
  -1   5   2     5849.72     5101.89    232.18 o
   0   5   2   205357.52   189585.70   1390.73 o
   1   5   2    28152.69    25862.18    948.50 o
   2   5   2    30130.16    29867.30   1023.38 o
   3   5   2    10892.55     9729.72    552.50 o
   4   5   2       63.23       84.80     30.62 o
   5   5   2      187.68      323.95     60.69 o
   6   5   2    16576.96    16445.00    429.08 o
   7   5   2     3496.20     3263.89    146.39 o
   8   5   2    11901.29    12026.26    406.71 o
   9   5   2    12051.95    12122.81    323.31 o
  10   5   2     8686.88     9410.52    303.19 o
  11   5   2     7219.30     7675.01    243.42 o
  12   5   2     3170.93     3231.55    126.91 o
  13   5   2     4229.49     4399.65    152.81 o
  14   5   2      317.96      332.50     49.69 o
  15   5   2     1038.61     1020.56    101.63 o
  16   5   2      451.06      481.01     75.57 o
  17   5   2     1323.89     1504.43    118.02 o
  18   5   2       60.80       78.03     60.12 o
  19   5   2     3268.37     3442.74    194.59 o
  20   5   2      978.26     1284.29    159.82 o
 -21   6   2      147.86      184.83     46.07 o
 -20   6   2     1846.86     1815.78    212.25 o
 -19   6   2     1118.93      960.88    119.50 o
 -18   6   2       43.80       50.68     41.28 o
 -17   6   2      445.15      389.48     67.96 o
 -16   6   2       75.74       66.46     39.63 o
 -15   6   2     3599.05     3720.53    151.94 o
 -14   6   2       76.06       91.95     25.83 o
 -13   6   2     4390.83     4553.45    158.08 o
 -12   6   2      613.88      736.73     68.63 o
 -11   6   2      400.33      472.10     78.85 o
 -10   6   2    10659.43    11225.30    344.43 o
  -9   6   2       59.03      142.47     58.68 o
  -8   6   2     6247.18     6933.00    325.96 o
  -7   6   2     7565.80     7969.83    325.72 o
  -6   6   2     6048.37     6545.66    273.26 o
  -5   6   2       88.33      290.90     59.46 o
  -4   6   2     2910.18     3020.99    125.55 o
  -3   6   2    19826.26    19697.38    301.41 o
  -2   6   2    45500.29    44108.61    430.22 o
  -1   6   2    10832.31    10248.20    340.29 o
   0   6   2   103691.52    92664.09   1006.25 o
   1   6   2      183.40      160.41     18.62 o
   2   6   2     7184.19     7438.19    300.22 o
   3   6   2     7265.85     6983.69    186.72 o
   4   6   2     1237.03      994.33     76.27 o
   5   6   2     5068.95     4944.99    228.13 o
   6   6   2     4574.20     5352.75    252.94 o
   7   6   2      948.78      951.94    117.29 o
   8   6   2     2216.30     2497.97    154.75 o
   9   6   2     3247.40     3449.45    176.78 o
  10   6   2     3796.99     3654.33    191.98 o
  11   6   2     2906.03     3078.06    158.12 o
  12   6   2     1325.80     1275.83     80.70 o
  13   6   2      379.32      402.29     48.99 o
  14   6   2      733.99      614.82     58.81 o
  15   6   2     1665.00     1563.93    126.44 o
  16   6   2      919.88      896.52     94.37 o
  17   6   2       63.92       86.76     40.64 o
  18   6   2      117.08      140.73     37.80 o
  19   6   2     1034.27      995.07    104.27 o
  20   6   2      401.11      428.60     95.48 o
 -21   7   2        6.49       27.64     32.81 o
 -20   7   2      600.17      588.57    123.80 o
 -19   7   2      451.36      587.54     95.67 o
 -18   7   2     2200.09     2379.01    180.49 o
 -17   7   2      423.51      482.22     78.19 o
 -16   7   2     5602.73     5708.49    245.72 o
 -15   7   2       98.16       89.99     29.65 o
 -14   7   2     2914.95     2686.24    126.51 o
 -13   7   2    12745.44    12854.30    267.00 o
 -12   7   2      171.28      196.46     43.25 o
 -11   7   2    37509.09    38052.16   1581.34 o
 -10   7   2      122.19      140.33     60.78 o
  -9   7   2     6661.74     7060.56    360.29 o
  -8   7   2     2342.63     2294.14    193.37 o
  -7   7   2    29316.47    31456.29    662.47 o
  -6   7   2    12387.85    13723.02    410.93 o
  -5   7   2    35346.26    34319.22    604.18 o
  -4   7   2    12431.58    12446.91    265.02 o
  -3   7   2     1028.84      817.15     66.52 o
  -2   7   2    61091.74    60294.41    533.32 o
  -1   7   2       46.84       61.51     35.31 o
   0   7   2   141970.75   131146.61   1249.21 o
   1   7   2      374.55      354.74     73.31 o
   2   7   2     3001.63     3352.79    209.22 o
   3   7   2     1981.28     2024.80    107.14 o
   4   7   2     3209.99     3103.29    177.71 o
   5   7   2     6619.61     6556.48    327.31 o
   6   7   2    31330.65    32037.74    636.92 o
   7   7   2      804.11      719.64    106.52 o
   8   7   2    35282.95    35840.84    764.89 o
   9   7   2     5170.98     5745.39    231.69 o
  10   7   2      940.30      876.82    103.97 o
  11   7   2    14354.32    14523.66    260.77 o
  12   7   2     5059.39     5331.10    164.60 o
  13   7   2    13873.25    13764.24    271.82 o
  14   7   2     3977.99     4134.88    185.65 o
  15   7   2       31.88       39.08     33.92 o
  16   7   2      419.49      270.46     51.54 o
  17   7   2     9542.30     9176.44    484.87 o
  18   7   2     3087.69     3083.97    209.47 o
  19   7   2     4124.21     4417.50    319.01 o
  20   7   2      224.52      257.00     74.45 o
 -21   8   2     8651.80     7325.06    866.66 o
 -20   8   2      211.49      213.34     80.90 o
 -19   8   2    13342.47    13741.66    743.62 o
 -18   8   2     3393.99     3153.71    173.82 o
 -17   8   2    11487.30    10783.52    399.42 o
 -16   8   2    13048.96    13751.89    569.30 o
 -15   8   2       16.65       31.38     40.78 o
 -14   8   2     5378.14     5120.07    175.04 o
 -13   8   2    14537.38    14559.22    321.54 o
 -12   8   2     2027.62     2160.74    119.37 o
 -11   8   2     8469.30     8839.84    391.62 o
 -10   8   2    23734.34    23413.86    709.65 o
  -9   8   2       34.41       45.09     42.60 o
  -8   8   2    56248.47    57931.00    981.32 o
  -7   8   2       36.87       74.57     49.29 o
  -6   8   2    26975.05    28309.91    609.08 o
  -5   8   2    27755.15    28849.48    577.22 o
  -4   8   2      669.16      667.81     93.13 o
  -3   8   2     6305.56     5884.47    182.44 o
  -2   8   2      378.68      529.08     88.24 o
  -1   8   2     1036.08      960.49    114.74 o
   0   8   2      277.52      400.30     73.57 o
   1   8   2     2342.59     2306.50    175.94 o
   2   8   2    10675.98    10750.15    381.79 o
   3   8   2    71629.27    69223.69   1005.99 o
   4   8   2      131.31      195.37     69.53 o
   5   8   2    73276.99    75672.32    737.60 o
   6   8   2     2436.77     2710.62    181.64 o
   7   8   2     5370.31     6553.81    319.45 o
   8   8   2    20982.09    22487.35    622.91 o
   9   8   2     6142.24     6321.45    248.59 o
  10   8   2     2916.73     3012.51    197.98 o
  11   8   2    17104.61    16997.16    283.78 o
  12   8   2     4197.26     4252.18    148.27 o
  13   8   2     5057.13     5258.09    158.07 o
  14   8   2    13993.12    14528.56    372.25 o
  15   8   2      107.87       88.38     39.26 o
  16   8   2    10418.79    10986.38    537.88 o
  17   8   2     1672.15     1610.28    117.09 o
  18   8   2     2064.74     1994.02    119.52 o
  19   8   2     1174.76     1228.41    169.72 o
  20   8   2     1018.29      977.48    132.48 o
 -21   9   2      548.98      523.96    137.58 o
 -20   9   2      489.41      404.64     99.31 o
 -19   9   2        3.22       65.74     62.01 o
 -18   9   2     1724.95     1664.26    125.75 o
 -17   9   2     1241.31     1373.47    121.86 o
 -16   9   2     9744.37     9414.16    310.82 o
 -15   9   2     3604.64     3422.95    188.63 o
 -14   9   2     4194.59     3897.92    154.61 o
 -13   9   2     5490.45     5285.17    174.79 o
 -12   9   2     1414.76     1536.26    101.91 o
 -11   9   2     1952.01     2093.18    228.01 o
 -10   9   2      396.17      374.55     94.60 o
  -9   9   2     1278.56     1351.77    164.65 o
  -8   9   2     1021.27     1177.29    146.99 o
  -7   9   2     6630.01     7388.67    339.75 o
  -6   9   2     7173.65     7463.67    325.99 o
  -5   9   2    10843.33    12660.62    397.89 o
  -4   9   2    10086.62    10022.90    256.43 o
  -3   9   2     8842.91     7679.87    271.86 o
  -2   9   2     1265.73      987.71    118.05 o
  -1   9   2    10532.99    10895.86    386.78 o
   0   9   2      649.79      583.06     94.86 o
   1   9   2     1633.62     1803.04    160.10 o
   2   9   2     6396.17     7057.13    320.41 o
   3   9   2     1539.52     1748.72    168.37 o
   4   9   2     3166.26     3244.34    151.64 o
   5   9   2      252.90      198.18     44.44 o
   6   9   2     2877.99     2728.22    153.41 o
   7   9   2    19486.33    20308.82    439.13 o
   8   9   2      240.25      293.91     71.48 o
   9   9   2     9763.46    10175.71    348.96 o
  10   9   2     5266.17     5168.52    240.19 o
  11   9   2     6274.15     6404.56    230.07 o
  12   9   2     1105.00     1132.33     73.92 o
  13   9   2     5456.62     5530.75    161.97 o
  14   9   2      625.62      562.48     76.98 o
  15   9   2     1106.16     1078.35    103.96 o
  16   9   2      400.24      393.29     62.39 o
  17   9   2     3782.54     3659.77    171.33 o
  18   9   2      487.80      498.04     77.34 o
  19   9   2      550.54      424.95     58.92 o
 -20  10   2      169.19      290.24     83.37 o
 -19  10   2     4474.39     4873.02    352.01 o
 -18  10   2       57.36       -6.91     26.50 o
 -17  10   2      717.57      663.18     85.89 o
 -16  10   2      283.53      372.70     67.16 o
 -15  10   2     1407.40     1396.87    120.70 o
 -14  10   2     4288.87     4255.23    161.15 o
 -13  10   2    12076.65    12024.91    263.07 o
 -12  10   2      580.46      509.55     72.70 o
 -11  10   2       35.90       21.35     27.90 o
 -10  10   2     2111.19     2155.97    224.70 o
  -9  10   2    17406.07    18555.93    622.61 o
  -8  10   2     4771.50     4753.66    297.31 o
  -7  10   2      156.73      237.30     70.80 o
  -6  10   2     1286.94      989.65    123.52 o
  -5  10   2      824.72      889.29    112.52 o
  -4  10   2    11250.02    12306.41    187.72 o
  -3  10   2     3775.18     3178.89    308.67 o
  -2  10   2     4091.64     3805.61    235.49 o
  -1  10   2    11419.21    11388.79    403.58 o
   0  10   2     2799.48     3262.72    219.90 o
   1  10   2     1407.49     1285.57    139.61 o
   2  10   2     2201.48     2561.29    201.30 o
   3  10   2     1489.14     1228.42    144.28 o
   4  10   2     2084.80     2070.05    194.17 o
   5  10   2     1878.56     2310.55    138.22 o
   6  10   2      571.00      698.40     81.87 o
   7  10   2       32.66       46.45     53.57 o
   8  10   2    10564.45    10420.69    339.36 o
   9  10   2     2786.61     2468.58    175.32 o
  10  10   2     5635.77     5972.12    175.93 o
  11  10   2     7635.13     7458.01    205.04 o
  12  10   2        1.54       40.12     27.50 o
  13  10   2      783.22      784.60     65.65 o
  14  10   2     1418.58     1435.22    116.98 o
  15  10   2     4148.42     4094.00    193.91 o
  16  10   2     2040.98     2088.37    140.40 o
  17  10   2      388.92      448.82     80.21 o
  18  10   2      439.79      350.64     64.69 o
  19  10   2      246.60      225.68     46.92 o
 -20  11   2      621.51      556.11    111.60 o
 -19  11   2     1417.59     1583.97    203.43 o
 -18  11   2     3517.95     3852.83    177.87 o
 -17  11   2     1055.21     1013.78     99.35 o
 -16  11   2    20351.86    18602.62    505.68 o
 -15  11   2     1825.00     1955.22    162.84 o
 -14  11   2     3301.69     3167.77    158.40 o
 -13  11   2    11911.10    11977.49    300.58 o
 -12  11   2     2030.13     1942.08    118.14 o
 -11  11   2    20145.17    20417.43    408.61 o
 -10  11   2      833.97     1014.81    160.02 o
  -9  11   2      173.68       86.92     56.72 o
  -8  11   2     3744.90     4466.85    298.66 o
  -7  11   2    21724.57    23064.26    638.48 o
  -6  11   2     2722.62     2842.25    215.54 o
  -5  11   2    23113.30    22322.86    322.53 o
  -4  11   2    18710.43    18951.47    399.47 o
  -3  11   2    16757.55    15384.00    491.44 o
  -2  11   2     6837.58     6637.12    317.84 o
  -1  11   2      228.64      219.65     64.77 o
   0  11   2    51911.30    53409.57    908.35 o
   1  11   2    13003.08    12665.55    449.64 o
   2  11   2    19516.96    20860.14    579.38 o
   3  11   2     1011.39     1408.40    160.70 o
   4  11   2     1330.37     1261.23    156.87 o
   5  11   2    14308.55    15226.36    552.13 o
   6  11   2    29307.68    27849.00    512.92 o
   7  11   2       52.26       65.27     32.61 o
   8  11   2    15008.74    14824.24    412.09 o
   9  11   2     6317.98     6376.26    283.29 o
  10  11   2      200.98      169.47     41.34 o
  11  11   2    15088.11    14474.53    357.57 o
  12  11   2     1734.73     1609.12     99.51 o
  13  11   2    11840.11    11764.54    306.94 o
  14  11   2     3031.12     3113.92    169.16 o
  15  11   2        1.02       55.07     58.67 o
  16  11   2      318.77      239.63     67.60 o
  17  11   2     3025.76     3107.25    260.02 o
  18  11   2     1778.44     1629.44    128.93 o
  19  11   2     4858.31     4126.26    467.66 o
 -20  12   2      516.94      570.12    109.90 o
 -19  12   2     9780.94    10041.47    478.23 o
 -18  12   2     1761.46     1807.10    239.80 o
 -17  12   2     4238.17     4087.51    237.58 o
 -16  12   2     1051.87     1159.47    135.60 o
 -15  12   2      304.59      314.16     78.04 o
 -14  12   2     1132.17      994.55    130.19 o
 -13  12   2     1482.11     1594.36    114.25 o
 -12  12   2     2194.92     2127.44    142.50 o
 -11  12   2     1842.06     1909.47    128.50 o
 -10  12   2    17489.69    17866.17    383.34 o
  -9  12   2     3196.20     3237.84    272.98 o
  -8  12   2    31169.05    31324.90    805.02 o
  -7  12   2     1135.92     1211.57    153.39 o
  -6  12   2    26085.14    25459.59    385.27 o
  -5  12   2     8692.21     8289.59    196.13 o
  -4  12   2     1140.93     1163.19    145.58 o
  -3  12   2    13631.37    14137.52    479.74 o
  -2  12   2    15132.16    14880.92    488.22 o
  -1  12   2        8.56       -4.91     32.24 o
   0  12   2    27117.91    27849.60    669.69 o
   1  12   2    16584.61    16450.10    520.83 o
   2  12   2    18983.94    18582.13    564.17 o
   3  12   2    51636.40    54499.88    990.02 o
   4  12   2     5830.53     5475.22    325.40 o
   5  12   2    33428.27    33803.16    834.65 o
   6  12   2      157.93      195.19     73.53 o
   7  12   2       93.56      136.07     42.06 o
   8  12   2     7954.38     7788.87    304.29 o
   9  12   2     5515.94     5307.85    186.25 o
  10  12   2     3435.18     3570.47    160.06 o
  11  12   2     6216.75     6048.92    187.56 o
  12  12   2     4126.94     3858.77    152.98 o
  13  12   2      673.37      784.48    117.30 o
  14  12   2    12328.19    12000.61    433.84 o
  15  12   2      792.06      760.22    113.37 o
  16  12   2     8551.54     8447.19    338.88 o
  17  12   2     2475.68     2406.37    168.77 o
  18  12   2     1519.20     1585.33    144.98 o
  19  12   2     1640.21     1384.85    121.96 o
 -20  13   2       48.74       89.71     49.37 o
 -19  13   2       28.71       44.77     53.65 o
 -18  13   2     1225.75     1010.19    136.43 o
 -17  13   2       79.19       53.56     41.53 o
 -16  13   2      786.60      781.79    110.77 o
 -15  13   2     2565.27     2588.23    201.25 o
 -14  13   2     3012.57     2670.48    205.29 o
 -13  13   2     3347.44     3437.24    164.69 o
 -12  13   2     8467.14     8372.67    281.99 o
 -11  13   2      264.67      263.67     51.14 o
 -10  13   2     6130.47     6117.95    223.69 o
  -9  13   2     1647.12     1734.69    204.47 o
  -8  13   2      229.13      238.26     79.90 o
  -7  13   2      110.73      262.78     79.26 o
  -6  13   2     4686.18     5091.59    307.99 o
  -4  13   2     3677.26     3299.40    245.58 o
  -3  13   2    12208.48    12291.08    459.53 o
  -2  13   2      472.82      280.28     74.88 o
  -1  13   2    16193.87    17340.59    534.45 o
   0  13   2      231.67      199.30     65.67 o
   1  13   2     1594.35     1544.22    166.13 o
   2  13   2     2537.06     2508.88    213.30 o
   3  13   2     5418.62     5711.54    329.76 o
   4  13   2     6224.37     6349.67    357.94 o
   5  13   2     2154.04     1869.65    204.81 o
   6  13   2     7210.47     7808.63    426.51 o
   7  13   2      510.22      426.17    109.37 o
   8  13   2     4118.86     4623.11    244.58 o
   9  13   2     2958.35     2863.44    140.71 o
  10  13   2      848.41      773.48     78.46 o
  11  13   2     1060.19      971.47     77.05 o
  12  13   2      477.23      460.71     55.72 o
  13  13   2      237.34      216.88     64.01 o
  14  13   2        6.78       57.63     50.18 o
  15  13   2      411.19      425.81     84.82 o
  16  13   2      897.87      854.85    110.45 o
  17  13   2       23.48       37.16     30.62 o
  18  13   2     2245.52     2167.62    139.02 o
  19  13   2      787.57      705.27    100.88 o
 -19  14   2      654.77      794.29    130.09 o
 -18  14   2     1819.15     1781.67    192.22 o
 -17  14   2      107.14       95.15     56.80 o
 -16  14   2      825.62      687.89    102.81 o
 -15  14   2     1511.66     1487.31    150.92 o
 -14  14   2     6516.08     6680.34    322.55 o
 -13  14   2     2203.51     2158.38    129.83 o
 -12  14   2     2558.13     2611.50    159.98 o
 -11  14   2        2.00       27.40     29.84 o
 -10  14   2      898.66     1010.29     93.92 o
  -9  14   2    11214.21    10979.34    292.07 o
  -8  14   2     5490.92     5273.56    348.64 o
  -7  14   2    24234.75    24024.13    715.33 o
  -4  14   2     8367.76     8847.82    402.58 o
  -3  14   2    24073.35    23518.51    641.03 o
  -2  14   2    10390.04    10000.11    415.21 o
  -1  14   2    10532.35    10900.79    433.41 o
   0  14   2      146.30      194.55     64.70 o
   1  14   2      859.99     1017.43    139.06 o
   2  14   2     2418.15     2377.94    219.13 o
   3  14   2     6377.63     6438.39    356.30 o
   4  14   2    17247.30    16966.78    594.93 o
   5  14   2     2793.29     2745.26    246.26 o
   6  14   2     1221.55     1208.42    173.67 o
   7  14   2      146.60      152.57     73.63 o
   8  14   2    10159.64    10858.43    378.07 o
   9  14   2     8522.32     8299.63    281.20 o
  10  14   2     2584.34     2650.69    166.90 o
  11  14   2     7779.77     7390.10    237.29 o
  12  14   2     2752.15     2664.73    171.08 o
  13  14   2      126.06       84.56     51.27 o
  14  14   2     3383.03     3088.69    217.57 o
  15  14   2     6228.21     6092.31    293.07 o
  16  14   2     1585.16     1491.31    137.92 o
  17  14   2     1451.26     1380.54    121.69 o
  18  14   2       88.63       52.92     28.96 o
 -19  15   2      452.11      447.61     97.17 o
 -18  15   2     6821.69     6678.74    943.97 o
 -17  15   2     3891.64     3731.55    256.41 o
 -16  15   2     9963.92     9758.75    363.01 o
 -15  15   2      656.79      516.05     92.27 o
 -14  15   2     5360.95     5470.30    289.04 o
 -13  15   2     9506.52     9396.83    375.72 o
 -12  15   2       17.11       34.08     33.91 o
 -11  15   2    19423.83    19886.76    428.75 o
 -10  15   2     3029.34     3111.36    165.44 o
  -9  15   2     3391.97     3303.78    164.74 o
  -8  15   2      574.42      692.80     92.51 o
  -4  15   2      116.44      197.58     70.44 o
  -3  15   2    22304.83    21284.05    625.99 o
  -2  15   2     1292.98     1230.04    150.86 o
  -1  15   2     1514.89     1733.23    178.70 o
   0  15   2    24662.52    21272.11    630.05 o
   1  15   2     3593.02     3761.38    268.93 o
   2  15   2    12093.82    11682.34    484.00 o
   3  15   2     2683.41     2667.89    237.32 o
   4  15   2     3543.51     3406.71    273.98 o
   5  15   2     7144.86     7156.09    408.05 o
   6  15   2    20831.63    20680.98    715.25 o
   7  15   2     4209.69     4334.51    236.59 o
   8  15   2    26777.94    26154.26    594.20 o
   9  15   2     6505.68     6438.31    250.34 o
  10  15   2     1708.30     1742.67    136.16 o
  11  15   2    11715.54    11323.24    292.42 o
  12  15   2     5466.01     5368.15    288.98 o
  13  15   2     3940.87     4106.10    253.20 o
  14  15   2      791.49      680.20    104.50 o
  15  15   2       16.47       75.42     42.88 o
  16  15   2      426.29      419.80     74.66 o
  17  15   2     7543.49     7294.96    262.43 o
  18  15   2      155.99      135.55     35.18 o
 -19  16   2     3904.69     3894.04    256.88 o
 -18  16   2     3766.85     3600.56    275.47 o
 -17  16   2      371.54      358.95     68.66 o
 -16  16   2     2677.55     2709.19    188.70 o
 -15  16   2      272.58      315.26     73.90 o
 -14  16   2      215.28      226.78    101.04 o
 -13  16   2      844.66      905.78    122.05 o
 -12  16   2      877.62      851.28    105.20 o
 -11  16   2      909.62      910.78     96.51 o
 -10  16   2     6334.32     5795.65    228.82 o
  -9  16   2     6003.22     5849.27    278.66 o
  -8  16   2    24390.41    23432.36    516.56 o
  -7  16   2     9748.49     9669.85    464.25 o
  -3  16   2     8126.24     8280.70    395.14 o
  -2  16   2     1522.49     1574.62    171.19 o
  -1  16   2      412.95      355.56     85.20 o
   0  16   2     9196.88     8512.69    400.75 o
   1  16   2    13116.85    12704.99    495.86 o
   2  16   2     2810.12     2627.89    233.94 o
   3  16   2    25193.87    25376.83    740.79 o
   4  16   2     5795.71     5728.75    359.47 o
   5  16   2    18215.81    17987.64    657.19 o
   6  16   2     3143.91     3208.57    199.96 o
   7  16   2      124.26      170.59     54.19 o
   8  16   2      889.72      932.16     95.32 o
   9  16   2     1848.08     2019.12    141.73 o
  10  16   2     1276.79     1171.06    113.56 o
  11  16   2      135.12       74.74     34.23 o
  12  16   2      126.63      112.64     57.58 o
  13  16   2      572.98      487.03     89.96 o
  14  16   2     7091.67     6968.33    309.22 o
  15  16   2     3407.31     3289.39    201.87 o
  16  16   2     7394.44     7573.23    281.87 o
  17  16   2     1698.67     1642.97    119.71 o
  18  16   2      497.12      415.78     51.26 o
 -18  17   2      133.72      199.48     73.46 o
 -17  17   2     3313.73     3198.62    274.98 o
 -16  17   2      247.44      255.67     65.98 o
 -15  17   2     2490.23     2460.06    184.67 o
 -14  17   2     4474.02     4263.68    486.96 o
 -13  17   2     1634.59     1715.34    165.83 o
 -12  17   2     8009.92     8136.40    346.06 o
 -11  17   2     1046.20     1012.42    125.57 o
 -10  17   2     2901.80     3027.92    204.36 o
  -9  17   2       82.19      148.97     94.24 o
  -8  17   2       24.75      115.73     45.28 o
  -7  17   2       60.35      103.32     43.76 o
  -6  17   2     4533.35     4637.01    325.39 o
  -3  17   2     7315.98     7902.02    391.20 o
  -2  17   2     4045.78     3868.56    272.98 o
  -1  17   2     7756.80     7351.21    373.41 o
   0  17   2       30.91      122.61     55.87 o
   1  17   2    16412.00    16109.59    567.81 o
   2  17   2     3728.25     3757.59    280.98 o
   3  17   2     2031.15     2617.48    241.39 o
   4  17   2        0.49       77.04     68.88 o
   5  17   2     7524.99     7728.33    503.82 o
   6  17   2      408.98      469.19     78.42 o
   7  17   2     8600.44     8199.99    422.25 o
   8  17   2     3780.72     3603.92    237.60 o
   9  17   2     4560.45     4338.20    206.41 o
  10  17   2     7424.85     7595.23    276.37 o
  11  17   2     1012.20     1019.06    125.27 o
  12  17   2     2862.92     3265.81    219.48 o
  13  17   2       92.25      132.35     52.69 o
  14  17   2       24.57       64.66     43.74 o
  15  17   2       33.05       26.76     41.84 o
  16  17   2     1071.81      919.42     95.02 o
  17  17   2      139.22      118.69     33.12 o
 -18  18   2      841.24      853.05    125.28 o
 -17  18   2      344.94      442.11    107.11 o
 -16  18   2     1379.49     1334.57    124.27 o
 -15  18   2     3921.60     4113.51    251.87 o
 -14  18   2     4126.22     4221.24    244.91 o
 -13  18   2     3184.47     2912.92    208.10 o
 -12  18   2     4309.94     4255.42    250.31 o
 -11  18   2       11.17       25.95     41.19 o
 -10  18   2      116.45      233.54     79.74 o
  -9  18   2     5055.54     5081.18    261.41 o
  -8  18   2     5502.83     5501.57    262.55 o
  -7  18   2     6531.23     6716.57    281.21 o
  -6  18   2     4584.47     4781.50    228.88 o
  -5  18   2       70.90      109.77     57.93 o
  -4  18   2     2790.19     3359.12    286.19 o
  -3  18   2     5068.04     4296.17    290.82 o
  -2  18   2     7946.39     7789.67    388.98 o
  -1  18   2     2631.57     2388.40    218.03 o
   0  18   2       68.67       65.08     43.79 o
   1  18   2      167.47      250.73     79.74 o
   2  18   2    10104.47    10617.89    710.84 o
   3  18   2     6707.13     6660.05    274.75 o
   4  18   2    20753.17    21838.92    774.46 o
   5  18   2     5038.37     4743.04    345.42 o
   6  18   2      803.93      810.87    105.73 o
   7  18   2     1486.86     1605.09    149.84 o
   8  18   2     4002.37     3623.54    229.26 o
   9  18   2     9490.90     8688.14    537.86 o
  10  18   2     6355.93     6345.59    301.98 o
  11  18   2       78.80       92.49     44.20 o
  12  18   2       58.02        6.12     38.42 o
  13  18   2     3891.69     3754.55    221.06 o
  14  18   2     2273.63     2094.85    156.86 o
  15  18   2     3008.24     2960.66    172.67 o
  16  18   2      917.16      890.74    111.18 o
  17  18   2     2194.31     2151.65    176.53 o
 -18  19   2     2370.44     2301.02    186.40 o
 -17  19   2       26.11       27.99     47.23 o
 -16  19   2     3990.14     4132.38    202.89 o
 -15  19   2      108.28       87.47     48.65 o
 -14  19   2     1601.42     1762.31    155.98 o
 -13  19   2     6257.32     6847.52    309.63 o
 -12  19   2      228.12      203.05     65.45 o
 -11  19   2    13492.44    13397.99    436.93 o
 -10  19   2      134.12      244.46     69.15 o
  -9  19   2      146.69      110.59     45.82 o
  -8  19   2     2270.71     2316.67    174.72 o
  -7  19   2     5686.56     5372.29    266.30 o
  -6  19   2       62.88      114.83     46.38 o
  -5  19   2    22723.70    21899.51    489.10 o
  -4  19   2        1.38      -29.11     64.08 o
  -3  19   2    16244.28    16920.34    459.49 o
  -2  19   2     4227.54     4155.94    212.19 o
  -1  19   2      823.67      828.82     98.63 o
   0  19   2    19540.42    19721.73    462.63 o
   1  19   2     3537.70     3473.43    290.29 o
   2  19   2    11202.96    11080.28    561.41 o
   3  19   2      320.13      431.36     78.27 o
   4  19   2     3437.17     3376.02    298.56 o
   5  19   2       95.63       99.04     43.67 o
   6  19   2    13741.70    13464.81    455.22 o
   7  19   2     2841.44     3038.13    205.17 o
   8  19   2     4925.63     5033.97    336.12 o
   9  19   2     1742.83     1757.72    232.58 o
  10  19   2     2376.11     2364.36    270.37 o
  11  19   2    21173.42    22267.24    807.19 o
  12  19   2       30.58       12.37     64.44 o
  13  19   2     4030.20     4007.47    328.34 o
  14  19   2      979.99     1043.73    162.74 o
  15  19   2       16.59       85.53     63.96 o
  16  19   2      104.61      132.19     54.78 o
 -17  20   2     1997.91     1964.79    182.54 o
 -16  20   2     1299.86     1454.09    174.77 o
 -15  20   2      762.03      729.96    195.85 o
 -14  20   2      719.79      536.82    210.52 o
 -13  20   2      103.17      101.28     55.29 o
 -12  20   2       35.71       18.48     42.70 o
 -11  20   2      282.21      283.28     70.03 o
 -10  20   2     5191.00     5060.46    266.76 o
  -9  20   2     3219.94     3333.56    214.16 o
  -8  20   2     6249.03     6399.24    289.65 o
  -7  20   2    15242.53    16172.97    450.54 o
  -6  20   2     5935.06     5815.32    264.08 o
  -5  20   2     5480.78     5968.23    261.48 o
  -4  20   2      595.16      459.94    113.71 o
  -3  20   2      464.05      524.92    131.39 o
  -2  20   2      410.29      490.19    120.76 o
  -1  20   2       72.52       -2.35     34.17 o
   0  20   2     2150.86     2242.27    157.71 o
   1  20   2     9334.65     9018.98    507.51 o
   2  20   2     8482.27     8493.59    621.38 o
   3  20   2    13798.35    12706.02    653.69 o
   4  20   2     5331.73     5211.02    261.47 o
   5  20   2     3743.85     4079.41    333.06 o
   6  20   2     2111.05     2257.30    253.97 o
   7  20   2     3966.04     3884.56    340.68 o
   8  20   2      141.33      207.49     95.67 o
   9  20   2       18.02       41.06     74.09 o
  10  20   2      172.24      239.38     96.04 o
  11  20   2     2271.79     2201.72    253.63 o
  12  20   2      528.46      642.48    143.49 o
  13  20   2     2735.23     2544.03    254.71 o
  14  20   2     5319.66     5511.19    349.88 o
  15  20   2     2838.97     3004.03    238.21 o
  16  20   2     6235.14     6174.17    303.57 o
 -17  21   2     4291.08     4333.59    250.68 o
 -16  21   2       94.13      168.01     73.22 o
 -15  21   2     4169.65     4091.26    198.37 o
 -14  21   2     2193.12     2188.17    178.37 o
 -13  21   2      586.76      452.47     79.52 o
 -12  21   2     7887.09     8149.03    331.67 o
 -11  21   2     1403.79     1413.38    143.22 o
 -10  21   2     2373.30     2271.99    178.74 o
  -9  21   2     2106.62     2170.33    173.10 o
  -8  21   2     2486.61     2696.16    191.66 o
  -7  21   2       50.34       89.00     47.60 o
  -6  21   2     8802.28     9350.50    363.80 o
  -5  21   2      175.04      262.44     63.11 o
  -4  21   2    11227.22    13005.50    611.54 o
  -3  21   2     2054.12     2339.79    259.36 o
  -2  21   2     9559.42     9919.27    366.61 o
  -1  21   2    21807.98    20857.29    734.37 o
   0  21   2      316.84      356.33    103.43 o
   1  21   2    17534.66    18935.27    699.96 o
   2  21   2     1582.61     1681.75    212.86 o
   3  21   2      805.73      741.47    147.85 o
   4  21   2      346.62      293.03     89.39 o
   5  21   2     3607.93     3350.91    309.15 o
   6  21   2     1301.67     1228.66    191.73 o
   7  21   2    10771.56    10175.28    546.11 o
   8  21   2      878.18      931.37    176.59 o
   9  21   2     4650.14     4659.05    377.01 o
  10  21   2     5825.26     6309.27    427.91 o
  11  21   2      545.50      436.25    125.93 o
  12  21   2     2834.43     3285.22    297.05 o
  13  21   2       92.34       92.52     63.36 o
  14  21   2     2161.08     2298.82    217.21 o
  15  21   2       69.40      205.77     65.98 o
 -16  22   2      499.52      540.02     96.02 o
 -15  22   2     3922.59     3779.03    265.97 o
 -14  22   2     5671.61     5465.81    236.35 o
 -13  22   2     3014.16     2897.11    184.71 o
 -12  22   2     2273.61     2194.36    198.95 o
 -11  22   2     1171.96     1271.53    132.51 o
 -10  22   2     2689.68     2989.00    201.21 o
  -9  22   2     7079.41     7664.15    323.62 o
  -8  22   2     6610.50     6827.94    300.42 o
  -7  22   2     2538.27     2808.39    195.80 o
  -6  22   2      406.58      509.00     86.62 o
  -5  22   2       52.20      144.19     51.85 o
  -4  22   2      120.18      176.07     79.17 o
  -3  22   2     3396.82     3622.72    327.21 o
  -2  22   2     6026.12     5946.50    289.32 o
  -1  22   2     6886.67     7017.37    432.42 o
   0  22   2     1390.26     1164.74    180.62 o
   1  22   2      218.61      253.17     88.53 o
   2  22   2    13675.50    12989.82    594.98 o
   3  22   2    10763.00    11376.06    558.20 o
   4  22   2     5595.63     5804.02    404.06 o
   5  22   2     6010.82     6348.80    425.41 o
   6  22   2      252.96      225.42     96.88 o
   7  22   2     2072.36     2289.53    262.80 o
   8  22   2     3960.65     3878.64    341.49 o
   9  22   2     4360.70     4768.18    373.92 o
  10  22   2     4864.53     5082.65    377.66 o
  11  22   2       38.06      -24.24     72.02 o
  12  22   2      153.32      267.60     94.46 o
  13  22   2     1432.71     1473.12    183.72 o
  14  22   2     3461.35     3448.36    253.26 o
  15  22   2     2948.57     3055.57    214.66 o
 -16  23   2     4496.03     4105.27    231.16 o
 -15  23   2      502.54      568.35     97.95 o
 -14  23   2     1178.85     1003.40    137.71 o
 -13  23   2     3118.81     3051.94    179.52 o
 -12  23   2       33.83       35.47     45.85 o
 -11  23   2     8295.24     7917.69    314.14 o
 -10  23   2     1116.68     1226.78    129.87 o
  -9  23   2     3600.70     3623.98    220.42 o
  -8  23   2      219.42      234.53     60.96 o
  -7  23   2     1467.31     1461.02    139.67 o
  -6  23   2       40.28       76.70     45.82 o
  -5  23   2     6391.23     6455.40    281.20 o
  -4  23   2     1511.32     1774.33    235.49 o
  -3  23   2     3564.06     3786.41    338.95 o
  -2  23   2     7099.95     7318.58    465.43 o
  -1  23   2        5.60       26.16     56.83 o
   0  23   2    11100.28    11503.73    562.51 o
   1  23   2     1572.71     1703.62    219.43 o
   2  23   2     3727.70     3985.15    333.14 o
   3  23   2      469.24      424.73    118.30 o
   4  23   2       17.81       70.33     74.12 o
   5  23   2      494.90      488.91    126.15 o
   6  23   2     3714.78     3857.92    334.81 o
   7  23   2      195.76      215.28     97.50 o
   8  23   2     5331.23     5627.12    403.46 o
   9  23   2      946.78      994.93    172.61 o
  10  23   2      373.60      400.75    115.74 o
  11  23   2     4082.49     4038.63    315.44 o
  12  23   2        6.68      -20.13     44.11 o
  13  23   2     3256.71     3054.21    245.62 o
  14  23   2       25.50       31.04     42.95 o
 -15  24   2     1066.08     1091.27    124.47 o
 -14  24   2      238.40      106.31     45.37 o
 -13  24   2        8.79      -52.09     36.68 o
 -12  24   2      900.04      839.69     93.03 o
 -11  24   2      715.99      534.76    102.75 o
 -10  24   2     1727.36     1689.30    146.44 o
  -9  24   2     6755.61     6874.72    295.11 o
  -8  24   2     1296.05     1216.36    142.28 o
  -7  24   2    12867.46    13418.61    410.76 o
  -6  24   2     2782.12     2765.92    185.94 o
  -5  24   2     2297.07     2428.85    173.09 o
  -4  24   2     3246.70     3424.15    324.52 o
  -3  24   2      118.14      229.17    104.17 o
  -2  24   2       55.92       29.08     54.71 o
  -1  24   2      870.47      866.13    116.84 o
   0  24   2     4908.00     5306.81    387.91 o
   1  24   2     1592.16     1499.69    207.61 o
   2  24   2     7013.00     7422.53    457.43 o
   3  24   2     1546.03     1757.76    227.75 o
   4  24   2     4242.22     4712.38    370.07 o
   5  24   2     2440.92     2574.73    274.71 o
   6  24   2     1168.53     1014.39    173.64 o
   7  24   2     2113.53     2213.87    255.80 o
   8  24   2       93.37       79.25     63.08 o
   9  24   2       97.61       92.27     66.49 o
  10  24   2     2533.90     2854.08    269.84 o
  11  24   2      673.16      597.39    124.74 o
  12  24   2     2487.28     2625.16    230.97 o
  13  24   2     2340.86     2473.11    209.73 o
  14  24   2      333.14      378.00     79.49 o
 -14  25   2      498.90      429.58     77.47 o
 -13  25   2      537.68      656.91    105.46 o
 -12  25   2     7283.97     7084.71    252.95 o
 -11  25   2       12.35       11.79     35.88 o
 -10  25   2     6916.66     6755.20    274.71 o
  -9  25   2      785.29      572.83     85.39 o
  -8  25   2      221.15      199.01     55.64 o
  -7  25   2      176.93      169.68    115.98 o
  -6  25   2     9007.96     9312.14    779.38 o
  -5  25   2     1559.34     1626.75    139.07 o
  -4  25   2    10969.32    11163.58    580.03 o
  -3  25   2     1371.03     1406.27    215.46 o
  -2  25   2     5592.84     5440.45    404.99 o
  -1  25   2    14810.47    14937.42    463.82 o
   0  25   2      266.28      261.19     98.26 o
   1  25   2    13817.20    14350.16    632.01 o
   2  25   2     3019.36     3044.58    294.63 o
   3  25   2       26.40       68.56     63.66 o
   4  25   2      270.42      348.54    115.49 o
   5  25   2     5671.86     5961.70    406.94 o
   6  25   2      311.81      436.61    121.32 o
   7  25   2     4920.38     5474.60    385.92 o
   8  25   2       25.35      220.28    100.79 o
   9  25   2     3365.31     3496.34    297.48 o
  10  25   2     3506.57     4000.22    306.03 o
  11  25   2      161.29      161.03     77.13 o
  12  25   2     6256.70     6598.44    346.17 o
  13  25   2     1133.03     1114.76    132.73 o
 -13  26   2      551.61      606.55     91.64 o
 -12  26   2     1103.00     1080.27    130.43 o
 -11  26   2      405.56      230.64     47.97 o
 -10  26   2     1152.93     1056.92    102.50 o
  -9  26   2     3258.44     3318.43    187.40 o
  -8  26   2     2192.60     2158.78    175.28 o
  -7  26   2     2958.25     3043.27    186.77 o
  -6  26   2       19.77       98.53     47.13 o
  -5  26   2      323.98      462.80    123.85 o
  -4  26   2      821.35      828.34    156.31 o
  -3  26   2     5966.01     6074.64    423.49 o
  -2  26   2      386.39      421.00    124.52 o
  -1  26   2     5466.36     5329.75    394.75 o
   0  26   2      290.46      396.22     95.38 o
   1  26   2      338.04      413.56    113.45 o
   2  26   2     2253.78     2429.75    264.11 o
   3  26   2     9467.44     9200.07    499.03 o
   4  26   2     2182.79     2343.04    256.67 o
   5  26   2     1428.32     1745.12    217.02 o
   6  26   2      129.99      225.05     95.08 o
   7  26   2     1655.46     1613.46    207.27 o
   8  26   2     2561.57     2298.94    238.49 o
   9  26   2     2279.91     2322.22    233.37 o
  10  26   2     2125.86     1903.48    202.71 o
  11  26   2      502.17      656.69    115.89 o
  12  26   2       15.38       37.59     36.21 o
 -13  27   2      948.36      861.25     96.11 o
 -12  27   2      100.18       63.27     36.28 o
 -11  27   2     1419.33     1282.17    102.27 o
 -10  27   2        1.84       39.92     25.36 o
  -9  27   2      721.40      648.00     88.93 o
  -8  27   2       13.44       49.54     28.65 o
  -7  27   2      238.77      205.68     45.65 o
  -6  27   2      174.35      181.35     78.03 o
  -5  27   2     1763.25     1838.62    226.34 o
  -4  27   2        9.95       13.75     49.64 o
  -3  27   2     3901.64     4244.73    348.52 o
  -2  27   2     1849.28     1809.62    230.33 o
  -1  27   2     2141.80     1979.86    240.56 o
   0  27   2     1913.09     2128.16    249.30 o
   1  27   2       33.77       80.12     43.07 o
   2  27   2      803.90      808.39    153.78 o
   3  27   2       26.37       75.32     55.17 o
   4  27   2      291.25      363.05    109.21 o
   5  27   2       44.03       76.64     54.18 o
   6  27   2     2087.51     2257.06    238.39 o
   7  27   2      797.52      855.96    145.96 o
   8  27   2     3841.64     3870.74    295.86 o
   9  27   2     1203.75     1154.89    157.01 o
  10  27   2      501.75      468.05     95.77 o
  11  27   2     1857.35     2019.30    181.91 o
 -12  28   2     1344.03     1085.90    102.43 o
 -11  28   2     3546.96     2950.43    182.54 o
 -10  28   2      587.06      432.18     57.42 o
  -9  28   2     7497.78     6605.67    227.78 o
  -8  28   2      511.31      471.37    101.09 o
  -7  28   2     8195.31     7896.48    589.18 o
  -6  28   2      707.09      924.92    151.34 o
  -5  28   2     2159.08     2165.70    233.79 o
  -4  28   2     1120.02     1397.47    194.75 o
  -3  28   2     1199.39     1416.56    200.61 o
  -2  28   2      306.08      305.73    104.21 o
  -1  28   2     3722.62     4026.01    328.06 o
   0  28   2      977.39     1161.75    182.38 o
   1  28   2      990.58      958.92    162.86 o
   2  28   2     7647.15     8111.17    321.03 o
   3  28   2     1054.50     1005.46    164.08 o
   4  28   2     8790.22     9352.80    472.36 o
   5  28   2     3659.10     3077.05    268.23 o
   6  28   2     1386.72     1360.81    178.35 o
   7  28   2     1483.79     1427.20    177.87 o
   8  28   2        3.83        3.09     55.08 o
   9  28   2      123.88       61.00     53.69 o
  10  28   2     1045.71     1140.96    136.66 o
 -11  29   2       99.49      130.75     37.57 o
 -10  29   2     5098.07     4436.52    208.75 o
  -9  29   2       68.49       97.34     28.67 o
  -8  29   2      278.52      200.26     68.71 o
  -7  29   2     1040.03      742.03    122.07 o
  -6  29   2     3584.53     3827.80    283.44 o
  -5  29   2      739.64      911.12    148.86 o
  -4  29   2     7586.99     7858.77    428.18 o
  -3  29   2      911.12      819.79    145.98 o
  -2  29   2     2408.88     2033.59    222.10 o
  -1  29   2     5408.37     5740.98    377.78 o
   0  29   2       18.39       51.84     47.22 o
   1  29   2     5659.74     5592.59    370.04 o
   2  29   2     1370.56     1211.38    174.17 o
   3  29   2       74.18      100.03     44.83 o
   4  29   2        3.30       23.51     42.53 o
   5  29   2     2658.58     2498.93    231.14 o
   6  29   2      737.44      747.18    129.59 o
   7  29   2     3899.72     3945.11    273.65 o
   8  29   2       49.82       37.04     40.45 o
   9  29   2     1181.61     1231.24    138.67 o
  -8  30   2      228.65      174.28     49.97 o
  -7  30   2     2200.73     1996.23    179.66 o
  -6  30   2      157.49      199.07     74.59 o
  -5  30   2       46.81       79.11     53.07 o
  -4  30   2     2809.15     2872.38    244.40 o
  -3  30   2     1282.32     1356.15    172.10 o
  -2  30   2     4029.50     4026.50    297.91 o
  -1  30   2     3626.07     3711.20    288.80 o
   0  30   2       13.57       32.17     38.99 o
   1  30   2       31.60       76.26     57.62 o
   2  30   2     1596.75     1742.34    200.38 o
   3  30   2     2321.26     2361.97    226.99 o
   4  30   2     2372.42     2497.76    160.02 o
   5  30   2       95.88      156.38     47.51 o
   6  30   2       62.11       23.79     42.08 o
   7  30   2     1488.93     1431.65    155.25 o
   8  30   2     1603.88     1719.94    159.78 o
  -8  31   2      326.73      245.13     47.60 o
  -7  31   2        5.64       28.62     19.47 o
  -6  31   2       45.43       26.98     29.62 o
  -5  31   2      350.08      279.63     71.20 o
  -4  31   2       51.77       86.48     48.84 o
  -3  31   2      678.11      704.55    116.51 o
  -2  31   2     1158.84     1105.76    147.16 o
  -1  31   2     1088.21      931.52    135.46 o
   0  31   2     1012.78      994.46    142.49 o
   1  31   2      513.53      413.41     96.18 o
   2  31   2       33.41        7.65     47.41 o
   3  31   2      189.47      222.84     74.46 o
   4  31   2        1.01        2.39     35.12 o
   5  31   2        4.62      110.58     50.23 o
   6  31   2      992.65      975.41     88.59 o
   7  31   2      551.22      436.19     78.53 o
  -6  32   2     1958.20     1550.75    130.53 o
  -5  32   2     3784.54     3264.61    202.91 o
  -4  32   2     4223.48     4097.52    239.76 o
  -3  32   2      323.27      418.89     84.01 o
  -2  32   2      592.52      575.32     98.80 o
  -1  32   2     5577.77     5669.64    304.51 o
   0  32   2     1124.87     1051.02    133.72 o
   1  32   2     1400.25     1620.20    167.68 o
   2  32   2     8501.25     8433.69    373.56 o
   3  32   2       13.56       42.03     43.14 o
   4  32   2    10585.45    10170.51    395.38 o
   5  32   2      827.33      926.76    121.46 o
  -3  33   2      616.44      473.44     78.39 o
  -2  33   2     1004.03     1067.80    120.10 o
  -1  33   2     5334.27     4768.90    252.46 o
   0  33   2       23.77       67.37     38.95 o
   1  33   2     4117.45     3922.82    231.38 o
   2  33   2      739.50      693.48     99.30 o
 -21   1   3     1857.63     1673.66    135.10 o
 -20   1   3     6695.68     6598.59    413.37 o
 -17   1   3    13426.78    13167.50    656.74 o
 -16   1   3      246.60      214.29     59.09 o
 -15   1   3    10655.35    10271.03    232.10 o
 -14   1   3     1558.65     1563.66     88.61 o
 -13   1   3      524.06      510.76     49.15 o
 -12   1   3     1326.76     1405.96     91.02 o
 -11   1   3     3448.16     3536.29    195.25 o
 -10   1   3     1502.67     1643.62    125.80 o
  -9   1   3    33968.53    34291.80    531.73 o
  -8   1   3    12082.41    13406.73    311.35 o
  -7   1   3    39827.22    40455.91    498.88 o
  -6   1   3    26774.85    27064.55    950.77 o
  -5   1   3      983.54     1089.87     68.91 o
  -4   1   3    18424.38    17439.86    239.45 o
  -3   1   3    16651.90    15820.85    168.81 o
  -2   1   3    12158.37    12181.65    131.64 o
  -1   1   3     9507.65     9014.69    149.84 o
   0   1   3     3526.57     3064.77    124.78 o
   1   1   3     1731.17     1744.99     97.45 o
   2   1   3    12526.52    11319.57    310.76 o
   3   1   3      246.32      251.05     19.33 o
   4   1   3    23708.01    23964.04    403.91 o
   5   1   3      504.62      555.24     44.52 o
   6   1   3     2129.16     2217.04    100.30 o
   7   1   3    32626.04    34083.55   1557.26 o
   8   1   3     2876.09     2957.86    139.62 o
   9   1   3    15217.19    15012.50    342.86 o
  10   1   3       19.23       26.40     25.67 o
  11   1   3     1229.71     1259.36     74.12 o
  12   1   3     5136.94     5257.43    274.07 o
  13   1   3    14409.10    14938.34    474.58 o
  14   1   3     1426.80     1636.51    163.76 o
  15   1   3     7204.25     7866.00    351.66 o
  16   1   3     1116.55     1274.78    145.64 o
  17   1   3      476.78      602.51     98.26 o
  18   1   3     4522.56     4880.16    244.91 o
  19   1   3      149.33      152.96     44.50 o
  20   1   3     2628.03     2537.18    139.00 o
 -21   2   3     2113.59     2019.02    148.22 o
 -20   2   3     3842.72     4048.82    322.78 o
 -18   2   3     4195.45     4241.36    369.44 o
 -17   2   3     2626.19     2494.38    207.52 o
 -16   2   3      415.85      458.89     76.13 o
 -15   2   3     1274.12     1494.05     91.03 o
 -14   2   3    18202.29    18078.71    299.07 o
 -13   2   3      122.10      116.69     27.73 o
 -12   2   3    49453.45    50517.30    491.76 o
 -11   2   3      143.87      170.41     48.72 o
 -10   2   3    24502.56    26000.14    499.43 o
  -9   2   3    14653.68    15893.49    366.04 o
  -8   2   3       43.08       42.38     27.11 o
  -7   2   3     6843.35     6497.26    202.15 o
  -6   2   3    19417.27    19561.95    656.18 o
  -5   2   3      107.21      139.84     26.89 o
  -4   2   3     6321.64     6953.47    171.61 o
  -3   2   3    12134.95    11935.36    202.18 o
  -2   2   3      425.17      383.24     27.71 o
  -1   2   3    89845.33    82351.45   2796.87 o
   0   2   3     3462.77     2803.35     77.17 o
   1   2   3    46035.11    39564.52    540.04 o
   2   2   3     9538.37     7760.45    216.08 o
   3   2   3     1611.39     1598.43     48.94 o
   4   2   3    55560.95    55445.83    491.32 o
   5   2   3    64573.26    66780.45   2652.88 o
   6   2   3    32925.82    35573.01    871.72 o
   7   2   3    39019.96    38879.96   1179.79 o
   8   2   3    14279.98    15292.55    319.42 o
   9   2   3     2490.64     2389.17    136.99 o
  10   2   3    46305.80    48623.30    656.34 o
  11   2   3      845.15      822.17     60.51 o
  12   2   3    26118.58    27526.34    622.57 o
  13   2   3     3725.62     3660.10    305.55 o
  14   2   3      292.78      371.93     85.55 o
  15   2   3     9561.85    10061.58    396.82 o
  16   2   3    11616.61    12284.98    430.23 o
  17   2   3     3053.24     2989.36    241.46 o
  18   2   3     8611.99     9117.66    331.30 o
  19   2   3      871.66      856.19     95.54 o
  20   2   3      766.41      779.43    141.47 o
 -21   3   3       64.29       42.06     38.72 o
 -20   3   3     1780.94     1750.56    217.94 o
 -19   3   3      801.79      789.45    160.52 o
 -18   3   3     4986.39     4974.64    394.47 o
 -17   3   3     8593.25     8621.87    376.19 o
 -16   3   3     1409.57     1443.75    156.84 o
 -15   3   3    21928.86    21751.59    369.91 o
 -14   3   3      658.59      680.32     60.40 o
 -13   3   3     4416.27     4581.34    145.17 o
 -12   3   3      714.91      782.59     63.63 o
 -11   3   3     5309.80     5849.93    255.05 o
 -10   3   3        7.41       43.36     30.50 o
  -9   3   3    21527.33    21381.38    428.33 o
  -8   3   3      543.65      520.51     64.77 o
  -7   3   3    11206.32    10749.48    263.23 o
  -6   3   3    22106.22    22222.88    473.82 o
  -5   3   3     4412.41     4432.29    194.70 o
  -4   3   3    31481.16    31377.12    374.65 o
  -3   3   3     1640.13     1530.64     76.36 o
  -2   3   3     5257.21     5398.37    104.23 o
  -1   3   3     1653.77     2071.06     94.71 o
   0   3   3      138.96      200.44     15.00 o
   1   3   3       31.28       65.57     10.65 o
   2   3   3    18182.93    17522.89    873.06 o
   3   3   3     4766.55     5157.36    165.87 o
   4   3   3    50946.14    53424.53   1072.68 o
   5   3   3      195.39      188.78     26.92 o
   6   3   3      311.02      305.19     40.10 o
   7   3   3    27542.86    28489.11    406.57 o
   8   3   3      128.61      136.36     32.90 o
   9   3   3     6178.69     6779.64    232.14 o
  10   3   3        7.63       27.40     27.32 o
  11   3   3      101.98      206.24     41.78 o
  12   3   3     1688.97     1801.20    159.97 o
  13   3   3     3123.09     3634.00    234.50 o
  14   3   3     1103.10     1203.57    139.55 o
  15   3   3     4800.19     4961.17    278.54 o
  16   3   3      189.12      252.62     74.42 o
  17   3   3     2482.90     2870.85    200.92 o
  18   3   3      777.34      920.19    110.79 o
  19   3   3      118.64      105.63     36.70 o
 -21   4   3       10.02       15.09     28.72 o
 -20   4   3     1418.52     1355.80    191.01 o
 -19   4   3       42.12       39.83     66.57 o
 -18   4   3     1153.25     1143.70    137.33 o
 -17   4   3       32.22       47.76     45.16 o
 -16   4   3      955.12      917.65    125.56 o
 -15   4   3      185.83      174.53     46.80 o
 -14   4   3     2356.90     2482.91    122.67 o
 -13   4   3      755.29      727.70     60.67 o
 -12   4   3      618.34      588.49     56.49 o
 -11   4   3      783.37      715.70     93.73 o
 -10   4   3      182.95      231.73     51.99 o
  -9   4   3      435.39      461.64     66.33 o
  -8   4   3     2006.12     2060.85    126.68 o
  -7   4   3    13246.62    14074.71    420.75 o
  -6   4   3     2887.78     3387.75    190.19 o
  -5   4   3    15617.54    16071.63    379.15 o
  -4   4   3     4455.52     5063.13    308.20 o
  -3   4   3      307.31      285.96     43.28 o
  -2   4   3     1908.94     1976.16     84.45 o
  -1   4   3      933.03      899.72     56.68 o
   0   4   3      257.15      283.33     36.33 o
   1   4   3     3309.48     3372.27    148.68 o
   2   4   3       74.22       89.17     28.79 o
   3   4   3     1451.09     1486.80     84.61 o
   4   4   3     4171.74     4486.25    129.95 o
   5   4   3    10034.53    11616.52    200.81 o
   6   4   3     9913.13    10801.68    234.21 o
   7   4   3     1736.69     1962.16    109.40 o
   8   4   3     1145.85     1108.39     88.95 o
   9   4   3     4029.16     4297.52    186.75 o
  10   4   3      959.20     1036.67     77.47 o
  11   4   3     1249.75     1354.77     95.82 o
  12   4   3       56.70      102.68     50.31 o
  13   4   3      890.43      903.44    122.22 o
  14   4   3       26.50       55.60     42.63 o
  15   4   3        9.72       31.14     49.94 o
  16   4   3      371.58      330.31     78.54 o
  17   4   3     1999.96     1871.97    160.09 o
  18   4   3      634.29      659.75     92.21 o
  19   4   3      209.60      206.16     50.23 o
 -21   5   3     1263.26     1262.26    113.59 o
 -20   5   3     5505.88     5169.31    363.69 o
 -19   5   3     1248.47     1161.06    185.41 o
 -18   5   3     1797.04     1924.00    177.37 o
 -17   5   3     7631.28     7824.79    374.11 o
 -16   5   3       23.69      -21.17     41.44 o
 -15   5   3    15538.60    15284.31    346.80 o
 -14   5   3      642.70      743.32     76.67 o
 -13   5   3     4069.04     4262.10    154.56 o
 -12   5   3      359.96      274.61     44.36 o
 -11   5   3     2306.70     2010.14    155.52 o
 -10   5   3     1229.58     1191.68    113.61 o
  -9   5   3    26086.64    26446.25    493.00 o
  -8   5   3     2131.21     2116.75    180.15 o
  -7   5   3    76342.14    77061.55    999.94 o
  -6   5   3    34002.13    33957.30    608.58 o
  -5   5   3       40.97       95.99     26.64 o
  -4   5   3    47941.94    47093.16    516.24 o
  -3   5   3    28961.35    29454.81    367.25 o
  -2   5   3     1124.06      866.63     78.22 o
  -1   5   3     7126.98     7270.45    224.07 o
   0   5   3     1350.65     1126.69     59.62 o
   1   5   3      922.34      745.85     57.10 o
   2   5   3    22211.62    19229.84    730.28 o
   3   5   3     3250.39     3726.58    251.25 o
   4   5   3    21270.76    21672.12    353.47 o
   5   5   3    10047.30    10600.37    263.67 o
   6   5   3     1142.60     1228.26     74.21 o
   7   5   3    10384.88     9673.02    296.73 o
   8   5   3     4757.29     5156.09    194.50 o
   9   5   3    16497.49    16175.42    366.58 o
  10   5   3     3052.67     3113.36    122.55 o
  11   5   3       19.39       60.34     28.79 o
  12   5   3       99.64       98.54     50.22 o
  13   5   3     9303.67     9440.02    320.98 o
  14   5   3      384.32      456.63     85.26 o
  15   5   3    14618.96    14837.87    746.30 o
  16   5   3     1695.43     1800.25    164.73 o
  17   5   3      667.61      682.95     98.13 o
  18   5   3     4141.18     4594.19    241.31 o
  19   5   3     1026.91      959.22     94.15 o
 -21   6   3     3029.33     3117.19    247.76 o
 -20   6   3     3328.43     3740.38    305.44 o
 -19   6   3       27.04      -52.46    127.90 o
 -18   6   3     6403.24     6586.77    320.28 o
 -17   6   3     3010.48     2981.01    179.43 o
 -16   6   3       48.40        4.86     55.86 o
 -15   6   3     5857.11     6007.20    219.25 o
 -14   6   3    33403.91    33172.32    618.76 o
 -13   6   3     1008.63     1014.38     88.06 o
 -12   6   3    63298.59    64833.44    738.89 o
 -11   6   3      833.68      944.80    123.83 o
 -10   6   3    18266.88    18562.55    444.80 o
  -9   6   3     3185.18     3480.99    249.52 o
  -8   6   3       22.18       47.89     38.99 o
  -7   6   3    34752.34    33320.86    672.99 o
  -6   6   3    25222.13    26615.96    559.48 o
  -5   6   3     4720.22     4802.75    175.07 o
  -4   6   3    19847.81    20045.64    337.95 o
  -3   6   3    60134.30    61152.91    555.63 o
  -2   6   3      145.97      193.37     62.08 o
  -1   6   3   115410.20   111513.66   1313.58 o
   0   6   3      104.66       92.97     12.59 o
   1   6   3    96737.48    89363.45   4644.95 o
   2   6   3    13723.54    12872.70    469.72 o
   3   6   3     2581.51     2409.01    208.06 o
   4   6   3    25675.36    27322.04    415.37 o
   5   6   3    10742.26    10089.56    266.21 o
   6   6   3     4671.92     5072.83    240.88 o
   7   6   3    19843.26    20044.88    413.86 o
   8   6   3     6949.33     6434.98    197.43 o
   9   6   3     4124.17     4249.90    170.74 o
  10   6   3    43187.32    42381.53    460.03 o
  11   6   3       11.72       22.05     33.12 o
  12   6   3    29773.09    30511.61    558.17 o
  13   6   3      831.30      988.16    107.44 o
  14   6   3      631.48      735.81    111.83 o
  15   6   3     3605.14     3464.50    227.81 o
  16   6   3     3033.92     3274.91    246.56 o
  17   6   3     2168.09     2205.28    167.75 o
  18   6   3     4047.13     4174.43    211.38 o
  19   6   3      107.23      119.61     36.59 o
 -21   7   3       56.51       92.62     52.88 o
 -20   7   3      586.04      612.26    133.93 o
 -19   7   3     2192.88     2157.28    329.10 o
 -18   7   3     4385.62     4728.75    299.19 o
 -17   7   3     4404.38     4414.72    215.63 o
 -16   7   3     4347.61     4681.97    224.27 o
 -15   7   3     7371.81     7610.52    246.07 o
 -14   7   3       35.21       65.71     51.72 o
 -13   7   3      999.14     1021.64     87.10 o
 -12   7   3      212.01      298.82     53.75 o
 -11   7   3     2266.12     2340.56    171.36 o
 -10   7   3       77.08       83.93     32.14 o
  -9   7   3     8087.99     8299.63    390.42 o
  -8   7   3     7094.88     7115.35    338.27 o
  -7   7   3     9735.10     9847.87    373.62 o
  -6   7   3    12457.10    12285.24    390.92 o
  -5   7   3     1180.36     1104.28     88.89 o
  -4   7   3    13634.35    13349.05    324.25 o
  -3   7   3     1673.73     1985.65    106.78 o
  -2   7   3     5078.57     4955.11    281.41 o
  -1   7   3     5838.34     6727.93    329.52 o
   0   7   3     1364.57     1189.58    142.70 o
   1   7   3     9514.91     8080.10   1345.16 o
   2   7   3    25240.23    24661.23   1384.92 o
   3   7   3    20283.73    21976.04    631.69 o
   4   7   3    36091.42    41140.33    903.37 o
   5   7   3    41846.98    43070.89    570.97 o
   6   7   3     4666.78     4655.02    199.48 o
   7   7   3     2821.37     2397.30    149.91 o
   8   7   3      433.85      522.37     59.77 o
   9   7   3     2155.76     2113.98    128.73 o
  10   7   3       37.38      121.96     36.02 o
  11   7   3      188.12      193.59     54.78 o
  12   7   3     1536.90     1537.13    106.83 o
  13   7   3     7493.48     7336.81    233.46 o
  14   7   3     2177.75     2377.93    188.79 o
  15   7   3     4300.13     4559.66    286.93 o
  16   7   3     1474.03     1367.84    138.25 o
  17   7   3      807.16     1087.74    117.10 o
  18   7   3     1429.02     1470.93    122.24 o
  19   7   3      286.34      355.16     88.83 o
 -21   8   3      102.93       75.39     49.34 o
 -20   8   3      485.83      522.74    119.69 o
 -19   8   3      280.68      125.09     94.32 o
 -18   8   3     2894.41     2869.33    207.18 o
 -17   8   3     1846.61     1813.03    138.40 o
 -16   8   3      529.36      505.01     77.61 o
 -15   8   3      291.50      328.90     65.49 o
 -14   8   3     1743.70     1600.39    112.60 o
 -13   8   3     1787.62     1799.20    116.87 o
 -12   8   3     6457.28     6368.18    296.19 o
 -11   8   3     2013.64     2022.63    129.61 o
 -10   8   3       60.28       53.25     48.41 o
  -9   8   3       90.70      108.02     61.00 o
  -8   8   3     9168.09     9183.75    394.27 o
  -7   8   3     1037.44     1015.63    125.12 o
  -6   8   3      188.20      200.87     59.82 o
  -5   8   3     4195.94     4512.86    181.33 o
  -4   8   3     3412.46     3739.93    158.92 o
  -3   8   3      151.90      252.28     43.04 o
  -2   8   3     6764.85     6862.74    340.17 o
  -1   8   3      560.52      500.78     96.36 o
   0   8   3    14265.96    14302.30    493.18 o
   1   8   3      871.03     1265.71    151.85 o
   2   8   3     3712.81     3745.64    161.26 o
   3   8   3       29.83      123.80     66.59 o
   4   8   3    18331.62    18963.52    619.49 o
   5   8   3     5863.09     5613.90    231.61 o
   6   8   3     2081.59     1965.07    148.74 o
   7   8   3     1100.22     1257.48    113.64 o
   8   8   3     1161.34     1243.97     92.66 o
   9   8   3     3704.24     3582.50    162.55 o
  10   8   3      378.29      411.74     44.76 o
  11   8   3    11378.10    11350.70    441.59 o
  12   8   3     2740.53     2761.18    141.59 o
  13   8   3      451.71      546.43     67.74 o
  14   8   3      488.89      490.37     80.48 o
  15   8   3     5405.53     5022.64    210.01 o
  16   8   3       47.78       76.23     41.50 o
  17   8   3      961.60      812.38     99.54 o
  18   8   3      207.25      291.55     99.73 o
  19   8   3        6.45      -31.27     53.67 o
 -21   9   3      309.79      246.05     75.93 o
 -20   9   3     9801.32     9761.95    458.16 o
 -19   9   3      721.69      727.06    201.40 o
 -18   9   3     3145.69     2856.01    202.70 o
 -17   9   3     7502.59     7221.17    333.94 o
 -16   9   3     1467.20     1273.13    117.33 o
 -15   9   3     7144.38     6929.10    266.73 o
 -14   9   3     1167.87     1191.69     99.08 o
 -13   9   3      520.00      593.95     67.34 o
 -12   9   3      432.17      430.41     63.86 o
 -11   9   3     9522.20     9364.25    280.93 o
 -10   9   3     1283.91     1146.45    163.25 o
  -9   9   3    33328.39    35065.24    833.44 o
  -8   9   3      831.17      839.28    125.02 o
  -7   9   3    10675.52    11648.12    426.74 o
  -6   9   3    12373.51    12270.44    416.47 o
  -5   9   3    15022.64    16159.98    482.74 o
  -4   9   3   113393.05   111917.14   1651.29 o
  -3   9   3    43003.26    44489.55    888.34 o
  -2   9   3    38053.51    38647.46    820.99 o
  -1   9   3     3060.19     3164.76    238.37 o
   0   9   3    10339.69    10613.44    439.10 o
   1   9   3      316.55      698.34    120.67 o
   2   9   3    33839.66    33153.45    790.59 o
   3   9   3     1420.36     2191.61    211.27 o
   4   9   3    15739.29    15487.90    571.54 o
   5   9   3    11322.86    12134.65    525.56 o
   6   9   3     2827.68     2888.90    166.79 o
   7   9   3    25660.94    26609.01   1206.71 o
   8   9   3     1432.91     1385.26     98.41 o
   9   9   3    12212.36    12050.54    301.19 o
  10   9   3     1797.00     1857.50     91.09 o
  11   9   3      602.61      596.94     67.19 o
  12   9   3       25.14       36.81     42.36 o
  13   9   3    21847.84    21728.00    609.44 o
  14   9   3      106.93       44.88     32.26 o
  15   9   3    11653.60    11559.08    403.98 o
  16   9   3      455.31      453.58     60.89 o
  17   9   3      572.00      442.79     68.43 o
  18   9   3     5056.76     5303.02    349.97 o
  19   9   3       81.18        7.05     32.11 o
 -20  10   3     4237.08     4192.16    295.35 o
 -19  10   3      620.63      453.18    144.77 o
 -18  10   3     5035.83     4866.25    259.28 o
 -17  10   3     5279.28     5441.21    288.92 o
 -16  10   3       25.27       44.82     47.81 o
 -15  10   3     3068.82     3137.08    225.50 o
 -14  10   3    12006.92    11636.03    302.45 o
 -13  10   3     3621.56     3601.55    165.62 o
 -12  10   3    33066.39    32697.43    475.63 o
 -11  10   3     3692.47     3691.42    174.08 o
 -10  10   3    12634.34    12199.95    530.32 o
  -9  10   3     1233.62     1144.70    156.13 o
  -8  10   3       26.64       33.93     39.90 o
  -7  10   3     9376.31     9941.47    408.18 o
  -6  10   3     2087.61     2070.56    181.14 o
  -5  10   3    16943.72    19209.17    396.05 o
  -4  10   3     4381.68     4272.93    181.54 o
  -3  10   3    11014.88     9499.37    421.30 o
  -2  10   3     1015.37     1140.70    146.74 o
  -1  10   3    88901.21    86014.75   1255.39 o
   0  10   3     4996.13     4838.67    303.12 o
   1  10   3    64657.47    63583.51   1098.43 o
   2  10   3    23828.35    23688.76    684.45 o
   3  10   3      801.31      992.18    149.67 o
   4  10   3    19906.02    20142.74    664.00 o
   5  10   3    16496.64    17909.82    652.15 o
   6  10   3     4097.09     4464.46    338.48 o
   7  10   3    11939.79    11643.47    357.12 o
   8  10   3     8340.69     8186.65    310.56 o
   9  10   3     2470.36     2553.55    111.21 o
  10  10   3    39946.22    39089.19    762.15 o
  11  10   3       11.15       22.75     31.86 o
  12  10   3    12870.52    13413.35    386.78 o
  13  10   3      657.62      590.59     96.20 o
  14  10   3      752.98      749.02    114.98 o
  15  10   3     1286.65     1214.69    134.11 o
  16  10   3      151.90      160.41     54.81 o
  17  10   3     1439.52     1487.20    202.40 o
  18  10   3     1989.21     2212.28    223.23 o
  19  10   3     1198.12     1197.21    144.87 o
 -20  11   3     1450.88     1475.16    173.73 o
 -19  11   3     3810.60     3483.55    199.51 o
 -18  11   3     1306.64     1402.27    141.74 o
 -17  11   3     2389.06     2518.96    195.08 o
 -16  11   3     5303.37     5212.80    311.71 o
 -15  11   3      326.35      352.75     87.55 o
 -14  11   3     3904.41     3990.51    178.98 o
 -13  11   3      114.03      155.29     41.39 o
 -12  11   3      752.18      660.96     71.14 o
 -11  11   3      906.04      862.42     88.05 o
 -10  11   3     1117.21     1125.85     94.53 o
  -9  11   3     1105.90     1021.77    151.79 o
  -8  11   3     3841.63     4367.64    293.10 o
  -7  11   3     3560.62     3606.15    253.65 o
  -6  11   3     6840.79     6811.75    332.67 o
  -5  11   3    15078.76    15084.04    361.09 o
  -4  11   3      138.57      359.10     91.47 o
  -3  11   3    17693.15    19233.30    607.02 o
  -2  11   3       33.22      104.08     56.39 o
  -1  11   3     1466.18     1987.62    196.39 o
   0  11   3     1193.54     1299.81    162.11 o
   1  11   3     4568.19     4866.10    314.65 o
   2  11   3     7567.66     8245.87    417.71 o
   3  11   3     8083.04     8684.00    436.32 o
   4  11   3     8724.27     8999.36    457.42 o
   5  11   3     6222.43     7060.67    415.66 o
   6  11   3     1977.98     1998.27    232.37 o
   7  11   3     6386.35     6342.81    428.72 o
   8  11   3     2668.03     2644.99    287.78 o
   9  11   3      106.82      134.97     31.64 o
  10  11   3      747.62      894.88     84.38 o
  11  11   3      599.87      539.99     69.17 o
  12  11   3      257.34      292.93     64.49 o
  13  11   3      407.92      393.84     85.85 o
  14  11   3      848.35      835.12    116.46 o
  15  11   3     3271.04     3070.90    207.09 o
  16  11   3     1850.17     1625.41    140.50 o
  17  11   3     1747.88     1622.28    126.68 o
  18  11   3     1242.72     1141.26    157.22 o
 -20  12   3      131.37      148.36     60.24 o
 -19  12   3     1826.63     1549.11    129.72 o
 -18  12   3      834.10      744.90    101.57 o
 -17  12   3     1182.11     1237.19    140.23 o
 -16  12   3      426.61      397.47     87.92 o
 -15  12   3      299.28      202.72     80.08 o
 -14  12   3     1663.84     1566.15    175.93 o
 -13  12   3     2888.07     2807.93    149.03 o
 -12  12   3     3245.88     3172.65    152.98 o
 -11  12   3     5287.20     5452.48    219.53 o
 -10  12   3      447.73      421.43     59.92 o
  -9  12   3      574.74      678.12     88.44 o
  -8  12   3     4381.87     4520.64    308.24 o
  -7  12   3     5442.39     5428.41    319.17 o
  -6  12   3     7805.31     7662.83    365.59 o
  -5  12   3      610.61      651.88    122.92 o
  -4  12   3     4657.41     5396.90    333.64 o
  -3  12   3       65.76       61.71     45.43 o
  -2  12   3    23559.33    23695.39    682.96 o
  -1  12   3    19184.43    18136.92    599.00 o
   0  12   3     2268.12     1611.28    186.60 o
   1  12   3    10479.01    10136.04    459.84 o
   2  12   3     8786.37    10103.58    465.96 o
   3  12   3     5126.08     5027.61    339.88 o
   4  12   3     6999.94     7190.03    414.79 o
   5  12   3     3406.09     3094.55    280.14 o
   6  12   3     6570.45     6593.34    423.63 o
   7  12   3      381.77      314.87    101.83 o
   8  12   3      139.28      118.59     69.57 o
   9  12   3      776.66      812.01     89.68 o
  10  12   3    10458.77     9837.17    384.24 o
  11  12   3     6144.31     5771.68    253.65 o
  12  12   3     6996.00     6876.64    329.16 o
  13  12   3      294.68      411.18     86.87 o
  14  12   3        5.92      -73.60     56.76 o
  15  12   3      793.18      712.26    102.09 o
  16  12   3     3140.65     3029.79    247.23 o
  17  12   3      591.16      649.98     81.36 o
  18  12   3      768.97      789.34    125.60 o
 -20  13   3     4549.75     4218.17    265.94 o
 -19  13   3      137.39       36.45     73.94 o
 -18  13   3      494.86      433.02     75.56 o
 -17  13   3     8204.64     8370.11    695.95 o
 -16  13   3       39.02       88.45     58.01 o
 -15  13   3    14123.71    14107.21    468.04 o
 -14  13   3      664.39      669.17    107.28 o
 -13  13   3     5234.92     5381.40    205.88 o
 -12  13   3      303.38      340.26     60.88 o
 -11  13   3     6152.56     5991.81    233.57 o
 -10  13   3     7255.45     7128.59    243.88 o
  -9  13   3    25533.71    26317.33    446.90 o
  -8  13   3     3728.27     3727.81    286.75 o
  -7  13   3     6912.91     6318.90    356.15 o
  -5  13   3     2085.80     2492.01    234.13 o
  -4  13   3     9017.38     8199.19    415.57 o
  -3  13   3     1544.97     1704.41    190.59 o
  -2  13   3    12647.71    13725.53    529.98 o
  -1  13   3     2384.13     2592.23    232.61 o
   0  13   3      645.16      768.65    131.65 o
   1  13   3     7760.25     7228.51    400.38 o
   2  13   3    22503.78    20424.09    677.83 o
   3  13   3     5221.72     5012.21    345.68 o
   4  13   3    10743.54    10233.62    502.81 o
   5  13   3     5120.94     5091.73    366.14 o
   6  13   3     1453.01     1603.78    213.89 o
   7  13   3    18107.61    17717.32    542.16 o
   8  13   3     3733.02     3314.86    171.58 o
   9  13   3     9003.91     8890.67    400.72 o
  10  13   3     1588.20     1671.86    136.77 o
  11  13   3      397.05      443.16     76.68 o
  12  13   3     2417.77     2318.06    195.86 o
  13  13   3     9090.96     9096.07    374.04 o
  14  13   3     1344.75     1233.24    139.04 o
  15  13   3     7449.65     6988.95    302.64 o
  16  13   3      270.92      249.85     57.79 o
  17  13   3      682.61      645.23    125.64 o
  18  13   3     3313.28     3513.86    248.34 o
 -19  14   3        4.68      -83.33    142.81 o
 -18  14   3     2181.09     1999.43    151.34 o
 -17  14   3     1252.33     1420.96    140.56 o
 -16  14   3       58.47       58.74     45.89 o
 -15  14   3     3811.59     3880.00    245.48 o
 -14  14   3     2787.84     3079.94    222.44 o
 -13  14   3     9585.12     9607.33    383.67 o
 -12  14   3     7565.22     7418.16    270.32 o
 -11  14   3    12275.15    12128.38    436.00 o
 -10  14   3     7395.47     6987.12    259.30 o
  -9  14   3     5182.80     5157.28    203.68 o
  -8  14   3       95.34       89.34     38.29 o
  -5  14   3     4209.50     4181.11    307.52 o
  -4  14   3    19190.54    18465.78    631.77 o
  -3  14   3    14365.51    13536.62    536.17 o
  -2  14   3    14622.47    14400.60    549.90 o
  -1  14   3    45181.64    44383.00    970.00 o
   0  14   3      803.84     1022.96    153.04 o
   1  14   3     7324.92     6703.76    389.61 o
   2  14   3      257.69      356.08    102.92 o
   3  14   3       33.33       36.33     41.61 o
   4  14   3     5453.94     5213.12    371.37 o
   5  14   3     1328.85     1177.65    178.13 o
   6  14   3       20.82       27.92     42.56 o
   7  14   3     6213.69     6317.66    293.99 o
   8  14   3     3500.26     3444.95    236.07 o
   9  14   3     1164.60     1153.58     92.67 o
  10  14   3    12549.03    12035.49    454.28 o
  11  14   3       42.39       76.98     42.14 o
  12  14   3    10554.14    10205.24    401.03 o
  13  14   3      645.63      580.27    101.03 o
  14  14   3     2302.57     2671.00    196.77 o
  15  14   3     1551.77     1596.96    144.02 o
  16  14   3      578.30      535.10     76.85 o
  17  14   3      264.96      259.28     87.40 o
  18  14   3     1754.44     1693.80    161.93 o
 -19  15   3     1494.52     1280.16    200.27 o
 -18  15   3     1192.24     1234.69    116.39 o
 -17  15   3     2281.43     2333.90    174.09 o
 -16  15   3     2367.78     2300.04    182.09 o
 -15  15   3      441.02      560.76     97.34 o
 -14  15   3     2192.39     2295.78    190.96 o
 -13  15   3      707.26      689.86    108.54 o
 -12  15   3     1907.52     1848.15    136.01 o
 -11  15   3      126.65      157.73     42.87 o
 -10  15   3     7942.78     7902.89    265.44 o
  -9  15   3      173.97      295.48     58.86 o
  -8  15   3    16476.29    16147.45    425.65 o
  -7  15   3    11263.59    11235.71    513.11 o
  -4  15   3     6707.24     6452.84    379.82 o
  -3  15   3     5083.86     4975.28    334.10 o
  -2  15   3      214.28      236.41     79.64 o
  -1  15   3     2422.33     2761.96    248.26 o
   0  15   3     1110.16     1258.78    170.20 o
   1  15   3     7646.20     7306.28    412.43 o
   2  15   3     3946.67     4026.39    313.64 o
   3  15   3    15210.70    15935.30    633.61 o
   4  15   3     5916.68     6490.87    413.93 o
   5  15   3    10080.12    10518.87    600.69 o
   6  15   3    10554.88    10396.18    374.98 o
   7  15   3     4263.49     4706.84    259.67 o
   8  15   3     5035.59     5283.18    282.14 o
   9  15   3       79.29      251.15     58.75 o
  10  15   3      733.65      727.24     95.14 o
  11  15   3      108.28      128.63     55.86 o
  12  15   3     1434.19     1675.91    164.03 o
  13  15   3       25.39      -20.84     39.25 o
  14  15   3     4633.83     4396.34    245.69 o
  15  15   3     1952.17     1947.80    152.90 o
  16  15   3     2760.72     2601.36    161.00 o
  17  15   3     2477.44     2301.53    131.86 o
 -19  16   3     3326.12     2538.35    365.74 o
 -18  16   3     5559.65     5013.02    355.15 o
 -17  16   3      755.12      932.28    194.66 o
 -16  16   3      416.10      484.88     88.47 o
 -15  16   3      745.52      715.41    108.19 o
 -14  16   3      635.40      573.55     99.95 o
 -13  16   3     1213.54     1346.27    145.90 o
 -12  16   3     1126.27     1202.39    135.78 o
 -11  16   3     2246.14     2234.39    182.54 o
 -10  16   3     1584.40     1510.76    144.35 o
  -9  16   3     1157.57     1380.46    134.71 o
  -8  16   3     4889.08     5082.33    243.89 o
  -7  16   3     1210.32     1164.37    175.27 o
  -6  16   3    14449.81    15579.96    616.75 o
  -4  16   3      518.46      462.85    107.07 o
  -3  16   3      740.04      689.71    129.16 o
  -2  16   3    11624.31    11709.41    513.94 o
  -1  16   3    10368.68     9740.87    469.08 o
   0  16   3    12985.30    12896.30    547.44 o
   1  16   3      375.09      465.16    111.22 o
   2  16   3      712.86      688.55    136.98 o
   3  16   3     3034.81     3026.80    280.49 o
   4  16   3     8330.96     8732.44    332.27 o
   5  16   3     6002.22     5945.39    288.67 o
   6  16   3     8438.49     7824.38    329.83 o
   7  16   3     4873.37     4948.02    268.97 o
   8  16   3       62.52       58.98     93.10 o
   9  16   3     2429.05     2663.65    169.99 o
  10  16   3     2101.55     2152.67    154.41 o
  11  16   3     6835.40     6896.21    329.70 o
  12  16   3     4897.19     5007.73    275.31 o
  13  16   3       60.71       79.48     45.65 o
  14  16   3       36.47       42.18     32.99 o
  15  16   3      847.18      885.75    103.31 o
  16  16   3     3503.62     3351.38    199.61 o
  17  16   3     2892.58     2612.12    162.13 o
 -18  17   3      889.34      748.42    202.74 o
 -17  17   3     3560.08     3502.73    218.39 o
 -16  17   3       37.57      114.37    119.75 o
 -15  17   3     8356.48     8146.22    337.36 o
 -14  17   3      184.09       38.52     44.10 o
 -13  17   3      894.25      859.15    119.68 o
 -12  17   3     2225.06     2229.74    183.56 o
 -11  17   3     5885.23     5694.12    288.31 o
 -10  17   3     3293.40     3168.14    210.98 o
  -9  17   3    18217.18    18246.25    485.90 o
  -8  17   3       58.01       -8.52     42.89 o
  -7  17   3     7088.79     7497.02    291.64 o
  -6  17   3     5594.37     5809.23    388.35 o
  -5  17   3       24.49       72.50     64.02 o
  -4  17   3    29491.93    30528.54    840.91 o
  -3  17   3       70.25      158.30     42.95 o
  -2  17   3    20458.52    20173.27    681.37 o
  -1  17   3     1037.53      970.62    154.52 o
   0  17   3     3212.08     2909.12    264.50 o
   1  17   3     3657.16     3785.93    216.35 o
   2  17   3    28878.01    29306.73    600.38 o
   3  17   3     5535.53     5373.28    384.79 o
   4  17   3    19604.96    19266.96    504.32 o
   5  17   3      630.92      740.82    104.89 o
   6  17   3      979.38     1117.87    128.61 o
   7  17   3    20988.93    21001.85    555.98 o
   8  17   3       91.88       95.85     52.64 o
   9  17   3     9945.33     9517.74    374.70 o
  10  17   3       24.15      124.98     59.06 o
  11  17   3      203.80      201.56     68.23 o
  12  17   3      779.43      707.63    104.89 o
  13  17   3     6933.05     7106.55    308.68 o
  14  17   3     1959.59     1985.55    156.49 o
  15  17   3     6390.41     6512.23    255.73 o
  16  17   3      129.10      137.14     37.39 o
 -18  18   3      620.88      426.48    140.77 o
 -17  18   3      269.07      389.40     70.68 o
 -16  18   3      421.83      505.72     85.15 o
 -15  18   3     2256.69     2216.93    173.27 o
 -14  18   3     3306.88     3261.19    216.87 o
 -13  18   3     4654.50     4559.87    258.43 o
 -12  18   3     8779.22     8798.32    360.52 o
 -11  18   3     1951.24     2195.92    180.15 o
 -10  18   3    12769.21    12988.27    785.32 o
  -9  18   3     2212.60     2481.64    183.99 o
  -8  18   3     1608.15     1523.24    141.57 o
  -7  18   3     3861.19     4114.59    221.67 o
  -6  18   3     4779.42     4574.20    361.13 o
  -5  18   3      182.12       72.57     46.46 o
  -4  18   3    10408.00    10175.36    358.29 o
  -3  18   3    12254.79    11916.06    314.79 o
  -2  18   3     6689.39     6682.05    285.39 o
  -1  18   3    16907.82    17235.94    457.80 o
   0  18   3     7607.37     7459.83    420.90 o
   1  18   3     7203.44     7103.69    296.88 o
   2  18   3     2619.15     2607.14    184.58 o
   3  18   3      513.18      512.83     88.49 o
   4  18   3     1595.03     1755.18    156.54 o
   5  18   3     1018.50     1057.64    123.57 o
   6  18   3      523.23      608.67     98.56 o
   7  18   3     6315.89     6220.83    330.45 o
   8  18   3    11862.90    11134.15    333.33 o
   9  18   3     7863.50     7955.00    408.69 o
  10  18   3     7499.36     7094.15    326.88 o
  11  18   3      981.64     1125.95    132.09 o
  12  18   3     4037.86     4171.62    238.56 o
  13  18   3      190.24      247.70     62.87 o
  14  18   3     1587.34     1615.40    134.67 o
  15  18   3      699.63      679.67     81.19 o
  16  18   3        3.37       53.05     23.66 o
 -18  19   3     1915.47     1484.22    258.31 o
 -17  19   3     2289.93     2121.55    172.40 o
 -16  19   3     4922.82     4990.20    229.14 o
 -15  19   3        2.18       19.16     39.13 o
 -14  19   3     3968.25     4033.67    233.01 o
 -13  19   3       34.49      -18.89     46.11 o
 -12  19   3       33.28       40.81     49.23 o
 -11  19   3      931.30      895.36    118.98 o
 -10  19   3     6126.17     6299.29    298.99 o
  -9  19   3      391.80      316.22     73.24 o
  -8  19   3     7678.58     7682.54    313.82 o
  -7  19   3     2793.87     2902.30    189.25 o
  -6  19   3     3865.88     4102.18    352.52 o
  -5  19   3    10276.52    10966.84    563.64 o
  -4  19   3     3928.94     4099.57    346.31 o
  -3  19   3     7267.10     7644.90    375.56 o
  -2  19   3      616.67      672.33     80.91 o
  -1  19   3      409.20      400.39     97.07 o
   0  19   3      337.90      348.55     97.35 o
   1  19   3     6486.44     6438.71    287.39 o
   2  19   3      127.82      185.07     54.16 o
   3  19   3    18354.67    18549.12    627.17 o
   4  19   3      121.24       53.76     99.40 o
   5  19   3    10958.26    10868.88    482.72 o
   6  19   3     7911.29     8224.42    683.70 o
   7  19   3       26.84      154.09    167.04 o
   8  19   3     7797.71     7706.85    333.27 o
   9  19   3     1281.40     1315.05    157.60 o
  10  19   3       23.64       72.21     45.09 o
  11  19   3       19.49      111.38     55.98 o
  12  19   3     5088.88     4942.89    250.43 o
  13  19   3      122.70       55.51     29.70 o
  14  19   3     7804.74     7669.84    271.40 o
  15  19   3      335.10      356.33     54.08 o
  16  19   3     1113.27     1017.87     89.24 o
 -17  20   3     1495.18     1293.89    131.93 o
 -16  20   3      777.01      751.63    111.19 o
 -15  20   3     1122.85     1101.23    114.45 o
 -14  20   3      815.75      804.46    103.03 o
 -13  20   3     7490.83     6871.99    393.01 o
 -12  20   3     5425.30     5746.14    408.84 o
 -11  20   3     5264.80     5792.41    590.68 o
 -10  20   3      662.99      610.38     96.85 o
  -9  20   3      269.01      309.42     71.19 o
  -8  20   3     4245.38     4224.94    235.02 o
  -7  20   3     8520.13     8579.50    461.00 o
  -6  20   3     9733.88    11150.89    591.21 o
  -5  20   3     2659.13     3041.72    309.48 o
  -4  20   3     2856.58     3467.96    326.47 o
  -3  20   3      562.53      596.18     90.96 o
  -2  20   3     6061.20     5990.09    357.27 o
  -1  20   3     4652.80     4411.57    237.23 o
   0  20   3    24264.89    24544.89   1193.25 o
   1  20   3       79.34       99.44     44.97 o
   2  20   3     5960.60     6229.54    444.41 o
   3  20   3     9260.61     8823.66    660.76 o
   4  20   3     6035.81     5624.98    470.50 o
   5  20   3     5227.84     5178.12    531.62 o
   6  20   3    17021.39    16521.22    489.08 o
   7  20   3       62.44        2.86     57.33 o
   8  20   3      798.22      740.67    104.46 o
   9  20   3     1047.02     1178.63    133.33 o
  10  20   3     4504.97     4418.89    265.88 o
  11  20   3     3990.60     3966.22    224.18 o
  12  20   3     2667.59     2448.23    219.07 o
  13  20   3      714.99      668.28     83.84 o
  14  20   3      148.99      102.12     57.44 o
  15  20   3      917.29      862.51    115.25 o
 -17  21   3     4259.46     4293.49    231.03 o
 -16  21   3       21.68      137.13     58.97 o
 -15  21   3     4496.96     4432.75    209.59 o
 -14  21   3       29.90       21.92     82.63 o
 -13  21   3      774.43      559.24     85.36 o
 -12  21   3      382.61      227.43     62.84 o
 -11  21   3      827.53      830.72    109.38 o
 -10  21   3      203.15      200.68     60.00 o
  -9  21   3     7560.25     7325.05    527.53 o
  -8  21   3       41.85       68.92     40.39 o
  -7  21   3     4762.27     4974.28    406.48 o
  -6  21   3     1188.61     1125.12    195.85 o
  -5  21   3      163.00      202.54     97.91 o
  -4  21   3     8947.92     9871.85    564.07 o
  -3  21   3      142.52      153.80     87.72 o
  -2  21   3     4989.25     5014.38    213.22 o
  -1  21   3     2273.36     2122.48    166.42 o
   0  21   3     1438.75     1382.44    209.19 o
   1  21   3    11562.27    11361.19    743.39 o
   2  21   3     7976.81     7915.08    323.53 o
   3  21   3      835.57      864.69    110.25 o
   4  21   3     9950.79     9412.26    540.00 o
   5  21   3     4547.83     5200.00    389.33 o
   6  21   3      775.31      856.09    169.46 o
   7  21   3     7175.75     7516.82    472.12 o
   8  21   3      253.46      172.27     89.95 o
   9  21   3     3540.74     3626.84    331.49 o
  10  21   3       29.03       62.12     62.92 o
  11  21   3       45.22       40.02     53.36 o
  12  21   3      474.28      437.93    108.55 o
  13  21   3     1384.03     1523.27    177.38 o
  14  21   3       53.29      114.03     56.97 o
  15  21   3     2829.85     2605.18    183.92 o
 -16  22   3       71.20       91.27     31.98 o
 -15  22   3     2016.74     1838.49    127.94 o
 -14  22   3     3313.17     3202.97    235.00 o
 -13  22   3     4579.36     4533.76    228.36 o
 -12  22   3     7082.63     7212.62    297.85 o
 -11  22   3     3056.94     3297.30    206.23 o
 -10  22   3     2901.21     3239.68    207.85 o
  -9  22   3     2242.29     2301.54    175.08 o
  -8  22   3     1089.74     1232.39    128.75 o
  -7  22   3       12.93       89.06     71.28 o
  -6  22   3       11.64       65.59     82.32 o
  -5  22   3     1991.19     2039.05    266.07 o
  -4  22   3     7547.04     8932.93    537.36 o
  -3  22   3     4919.78     5452.53    417.71 o
  -2  22   3    10135.67    10501.62    483.39 o
  -1  22   3    17636.82    18546.02    529.90 o
   0  22   3     4498.92     4428.80    361.13 o
   1  22   3     7847.91     7822.52    479.60 o
   2  22   3      461.83      534.30    131.54 o
   3  22   3     2305.80     2922.56    296.97 o
   4  22   3       35.13      133.10     73.83 o
   5  22   3     1953.42     1906.12    241.50 o
   6  22   3       19.64       10.94     62.16 o
   7  22   3     1585.13     1638.07    223.34 o
   8  22   3     3935.16     3843.63    334.28 o
   9  22   3     9151.74     9095.71    501.21 o
  10  22   3     6345.76     6665.29    416.60 o
  11  22   3     5353.74     5314.28    356.36 o
  12  22   3     3427.98     3300.33    265.61 o
  13  22   3     2336.47     2510.88    216.20 o
  14  22   3      728.94      634.59    101.54 o
 -15  23   3       14.05       41.16     91.81 o
 -14  23   3     3446.03     3525.02    178.22 o
 -13  23   3       82.95      -52.27    167.62 o
 -12  23   3       82.94        8.26     30.63 o
 -11  23   3     1063.78      923.37    108.38 o
 -10  23   3     5389.97     5578.31    328.32 o
  -9  23   3       98.05      200.74     68.22 o
  -8  23   3    13789.97    13287.92    403.97 o
  -7  23   3      568.52      659.81    158.12 o
  -6  23   3     2453.86     2798.08    313.63 o
  -5  23   3    12883.43    13673.54    677.03 o
  -4  23   3     3152.59     3457.35    340.13 o
  -3  23   3    10647.24    11687.80    614.30 o
  -2  23   3     1144.76     1080.52    189.83 o
  -1  23   3        9.71       92.12     67.76 o
   0  23   3      710.60      741.65    152.68 o
   1  23   3     4487.21     4351.17    361.06 o
   2  23   3     2553.70     2411.84    272.01 o
   3  23   3    17247.67    17446.78    717.35 o
   4  23   3      376.51      458.92    128.98 o
   5  23   3     6819.80     7134.61    459.15 o
   6  23   3     4262.15     4515.03    365.41 o
   7  23   3      305.72      477.28    122.93 o
   8  23   3     4613.45     4959.85    375.01 o
   9  23   3      833.26      872.73    158.71 o
  10  23   3      912.01      721.77    142.91 o
  11  23   3      172.64      121.80     59.91 o
  12  23   3      876.46      973.60    140.66 o
  13  23   3       14.72       17.69     34.66 o
 -15  24   3       99.29      141.63     70.41 o
 -14  24   3      719.81      704.33     74.77 o
 -13  24   3     4500.70     3857.98    186.54 o
 -12  24   3     2586.85     2701.39    164.36 o
 -11  24   3     3163.37     3159.52    186.30 o
 -10  24   3      543.12      543.51    142.87 o
  -9  24   3      340.74      373.19     68.65 o
  -8  24   3      414.39      527.74    139.31 o
  -7  24   3     4895.31     5092.11    410.38 o
  -6  24   3     5523.52     6084.44    450.17 o
  -5  24   3     1759.53     2028.97    260.00 o
  -4  24   3      865.57     1075.98    188.76 o
  -3  24   3     1750.35     1871.30    247.88 o
  -2  24   3     3641.50     4066.90    364.31 o
  -1  24   3     1935.80     2017.65    178.58 o
   0  24   3     8174.93     8606.78    363.84 o
   1  24   3     1369.54     1670.36    225.99 o
   2  24   3       66.34      217.11     98.22 o
   3  24   3      171.81       80.93     64.55 o
   4  24   3     1727.41     1690.39    224.69 o
   5  24   3     3196.97     3383.29    314.96 o
   6  24   3     1867.49     2124.82    248.39 o
   7  24   3      549.24      558.04    128.15 o
   8  24   3      183.66      228.94     89.74 o
   9  24   3     2755.40     2752.52    262.34 o
  10  24   3     3148.56     3326.38    275.18 o
  11  24   3     2472.28     2567.37    230.97 o
  12  24   3     1013.19     1070.67    138.31 o
  13  24   3      369.85      344.95     75.94 o
 -14  25   3        6.72       18.80     30.41 o
 -13  25   3       97.06       51.61     95.85 o
 -12  25   3      550.37      308.96    106.69 o
 -11  25   3      826.25      805.83     89.78 o
 -10  25   3       20.65       65.23     30.76 o
  -9  25   3     1368.91     1363.97    165.23 o
  -8  25   3      274.65      309.34    105.85 o
  -7  25   3     1105.68     1190.10    203.20 o
  -6  25   3     1787.60     2146.87    264.64 o
  -5  25   3      123.69      148.17     84.36 o
  -4  25   3     4048.83     4215.71    367.09 o
  -3  25   3      155.69      202.00     97.12 o
  -2  25   3     1270.13     1463.94    220.50 o
  -1  25   3      542.88      469.33    138.58 o
   0  25   3      418.47      419.06    122.59 o
   1  25   3     1984.19     1979.67    248.84 o
   2  25   3     7219.85     6907.49    447.63 o
   3  25   3      505.67      696.55    155.77 o
   4  25   3     3955.73     4459.25    357.79 o
   5  25   3     4125.02     4352.00    349.67 o
   6  25   3      481.70      580.92    136.60 o
   7  25   3     3334.96     3717.68    312.37 o
   8  25   3      740.94      668.48    130.97 o
   9  25   3     1929.19     2042.14    217.94 o
  10  25   3      128.71       38.08     41.28 o
  11  25   3        8.93       51.27     49.35 o
  12  25   3      102.84       75.50     42.27 o
 -13  26   3     2479.48     2188.97    113.44 o
 -12  26   3     2110.05     1804.93    148.35 o
 -11  26   3     2458.62     2469.14    142.26 o
 -10  26   3     2310.96     2222.64    141.71 o
  -9  26   3     1389.98     1369.23    190.81 o
  -8  26   3     1546.56     1739.47    227.50 o
  -7  26   3       22.82       85.42     77.78 o
  -6  26   3     1072.33     1349.76    209.64 o
  -5  26   3     1851.96     2277.42    266.45 o
  -4  26   3      726.82      654.51    154.31 o
  -3  26   3      119.04      115.67     88.49 o
  -2  26   3    10902.94    11281.06    583.73 o
  -1  26   3      205.31      278.31    108.24 o
   0  26   3     4844.09     4917.25    385.36 o
   1  26   3     7026.99     7096.02    320.77 o
   2  26   3     2446.58     2733.45    279.19 o
   3  26   3     3642.91     3616.09    317.48 o
   4  26   3      800.47      801.37    157.50 o
   5  26   3       94.29       96.50     74.65 o
   6  26   3      704.57      712.39    147.33 o
   7  26   3      340.40      389.36    101.96 o
   8  26   3     1790.60     1936.22    211.09 o
   9  26   3     2048.07     1878.74    197.66 o
  10  26   3     1262.61     1306.69    159.11 o
  11  26   3     5032.24     5289.11    291.21 o
 -12  27   3      100.50        9.87     47.96 o
 -11  27   3      473.29      303.65     73.83 o
 -10  27   3     4721.42     4054.86    290.18 o
  -9  27   3      464.41      376.24    100.59 o
  -8  27   3     8336.27     8543.65    465.95 o
  -7  27   3      407.88      577.27    131.87 o
  -6  27   3     3121.25     3069.40    298.66 o
  -5  27   3     7402.12     8102.29    482.16 o
  -4  27   3     1056.98      993.49    178.72 o
  -3  27   3    15272.37    16398.23    690.34 o
  -2  27   3     1190.64     1111.13    185.38 o
  -1  27   3     1327.22     1589.19    220.45 o
   0  27   3     1348.63     1195.74    191.28 o
   1  27   3     8623.22     8704.67    347.25 o
   2  27   3       25.01       50.53     52.27 o
   3  27   3     8593.33     8832.60    480.84 o
   4  27   3     2598.23     2752.14    268.59 o
   5  27   3      385.26      309.71     94.92 o
   6  27   3     4987.68     5484.78    360.71 o
   7  27   3      199.64      266.41     85.48 o
   8  27   3     5868.15     6355.45    361.09 o
   9  27   3      478.43      696.49    120.62 o
  10  27   3      553.17      755.04    115.10 o
 -11  28   3     3014.07     2533.04    191.83 o
 -10  28   3      125.83      107.15     46.26 o
  -9  28   3       30.49       64.48     56.86 o
  -8  28   3     1014.04      939.63    149.02 o
  -7  28   3     3057.23     3193.59    279.65 o
  -6  28   3     1823.64     2039.70    228.50 o
  -5  28   3     1084.12     1013.61    164.12 o
  -4  28   3       24.26      -17.20     58.59 o
  -3  28   3       19.08       69.12     74.08 o
  -2  28   3     4609.38     5276.59    380.17 o
  -1  28   3     1068.60     1067.72    172.24 o
   0  28   3     3871.13     4434.22    348.49 o
   1  28   3     1122.98     1223.36    185.33 o
   2  28   3       47.21      161.24     62.26 o
   3  28   3      914.07      748.80    100.06 o
   4  28   3     1774.99     1788.12    210.60 o
   5  28   3     2769.20     2927.57    258.11 o
   6  28   3     4190.17     4321.25    305.10 o
   7  28   3       27.11      133.07     63.80 o
   8  28   3      262.90      332.90     87.60 o
   9  28   3     1843.31     1588.07    162.26 o
 -10  29   3        5.06      -63.85     55.81 o
  -9  29   3      451.21      359.18     79.30 o
  -8  29   3      385.28      403.78     92.52 o
  -7  29   3      235.24      253.55     80.52 o
  -6  29   3      665.64      737.32    132.17 o
  -5  29   3       25.99      144.37     76.56 o
  -4  29   3     1064.72     1362.97    186.57 o
  -3  29   3      362.16      381.12    106.58 o
  -2  29   3     2158.45     2386.98    247.45 o
  -1  29   3      229.91      323.18    102.87 o
   0  29   3      128.97       99.29     65.41 o
   1  29   3      313.74      290.23     94.79 o
   2  29   3     2939.07     2930.07    268.64 o
   3  29   3      452.24      553.54    117.92 o
   4  29   3     3755.95     3701.03    236.20 o
   5  29   3      431.99      652.16     84.12 o
   6  29   3      421.40      531.86     87.59 o
   7  29   3     1432.19     1553.30    167.56 o
   8  29   3       92.50       47.56     42.06 o
  -9  30   3     1214.55     1057.59    117.09 o
  -8  30   3     2202.97     1884.29    169.87 o
  -7  30   3      158.92      162.96     55.97 o
  -6  30   3     1781.59     1859.26    189.82 o
  -5  30   3      119.40      190.80     73.06 o
  -4  30   3      572.84      592.06    119.16 o
  -3  30   3      241.33      229.95     83.61 o
  -2  30   3     9278.49     9417.43    457.11 o
  -1  30   3      896.99      948.63    152.81 o
   0  30   3     7457.86     7971.95    419.76 o
   1  30   3     1769.23     1650.78    191.85 o
   2  30   3     2021.30     1928.54    207.70 o
   3  30   3     2485.25     2639.17    235.32 o
   4  30   3      109.87       68.22     47.25 o
   5  30   3     1201.61     1233.10    155.27 o
   6  30   3     2204.56     2007.42    130.56 o
   7  30   3      256.02      198.77     45.71 o
  -7  31   3     1672.46     1388.05    138.59 o
  -6  31   3     1934.38     1846.03    170.69 o
  -5  31   3    10347.63    10091.09    413.01 o
  -4  31   3      638.17      733.03    120.05 o
  -3  31   3     5560.14     6165.28    341.47 o
  -2  31   3     1700.19     1497.84    172.64 o
  -1  31   3       15.38       73.75     50.42 o
   0  31   3      163.39      255.66     80.20 o
   1  31   3     4188.92     4297.74    289.54 o
   2  31   3       81.76      153.11     68.68 o
   3  31   3     8935.07     9892.46    420.11 o
   4  31   3      157.09      166.72     70.38 o
   5  31   3     2581.17     2614.16    207.87 o
  -5  32   3     2560.12     2320.53    178.32 o
  -4  32   3       56.85       35.34     37.70 o
  -3  32   3      550.27      488.43     90.88 o
  -2  32   3      725.95      669.50    109.31 o
  -1  32   3      416.78      500.76     92.79 o
   0  32   3     2182.13     2252.34    195.11 o
   1  32   3      704.75      767.79    113.52 o
   2  32   3       76.36      100.40     49.73 o
   3  32   3       11.43       66.49     41.22 o
 -21   0   4     1882.89     1882.60    198.92 o
 -17   0   4       61.90       57.39     80.28 o
 -16   0   4    14610.57    16341.62    730.46 o
 -15   0   4       73.36       77.82     43.96 o
 -14   0   4    11664.35    12229.75    739.25 o
 -13   0   4    23350.62    23078.92    597.10 o
 -12   0   4       74.66      148.75     48.41 o
 -11   0   4    39013.99    41440.82    951.71 o
 -10   0   4     5553.85     5713.89    334.63 o
  -9   0   4       30.31       20.34     32.58 o
  -8   0   4     6618.55     6425.03    314.85 o
  -7   0   4    34433.62    35380.14    665.98 o
  -6   0   4     4009.73     4379.76    212.87 o
  -5   0   4    83055.47    80605.86    809.02 o
  -4   0   4    37535.45    38546.38    400.90 o
  -3   0   4    87739.24    86565.57   1015.23 o
  -2   0   4     6550.20     5590.13    506.73 o
  -1   0   4       46.88       98.94     43.57 o
   0   0   4    20585.54    19594.84    528.14 o
   1   0   4    55637.27    49324.56    860.83 o
   2   0   4    32634.76    31270.49    717.02 o
   3   0   4    35610.43    34145.18    779.17 o
   4   0   4     3675.57     3442.75    263.56 o
   5   0   4      719.51      639.40    126.64 o
   6   0   4    64968.50    62682.41   1250.87 o
   7   0   4     1809.95     2018.54    239.38 o
   8   0   4    40878.66    36918.63   1076.18 o
   9   0   4     6598.71     6175.17    322.84 o
  10   0   4     4777.51     5125.47    239.11 o
  11   0   4     5566.72     5653.04    257.36 o
  12   0   4     1387.90     1459.92    163.52 o
  13   0   4     4184.30     4172.71    541.73 o
  14   0   4     8027.04     8212.08    505.96 o
  15   0   4       55.16       35.08     63.39 o
  16   0   4      574.50      437.84    114.81 o
  17   0   4    11371.01    11537.23    529.67 o
  18   0   4      357.94      411.92    100.23 o
  19   0   4     8791.63     8804.94    367.13 o
 -21   1   4     1264.18     1277.44    115.60 o
 -20   1   4        4.33       15.47     58.04 o
 -18   1   4      578.96      588.70    151.19 o
 -17   1   4     5488.65     5642.22    307.20 o
 -16   1   4     1660.27     1767.67    172.23 o
 -15   1   4     2327.03     2190.09    131.72 o
 -14   1   4     2643.83     2616.82    139.10 o
 -13   1   4    17226.69    17639.41    342.96 o
 -12   1   4      172.96      158.41     39.35 o
 -11   1   4     7643.21     7934.67    296.08 o
 -10   1   4     6967.15     7090.78    276.35 o
  -9   1   4       48.22       74.67     62.47 o
  -8   1   4    32157.96    32268.19    491.97 o
  -7   1   4       37.94      190.20     49.21 o
  -6   1   4    12007.47    11983.93    250.95 o
  -5   1   4       45.57       43.92     15.23 o
  -4   1   4     3207.19     3299.30     92.58 o
  -3   1   4      647.24      771.82     35.62 o
  -2   1   4     7301.22     7207.17    300.68 o
  -1   1   4        0.85        0.83     20.27 o
   0   1   4     4988.19     5110.55    311.69 o
   1   1   4     7808.40     6460.57    220.57 o
   2   1   4       46.31       74.07     30.64 o
   3   1   4    16303.12    14658.35    361.48 o
   4   1   4     1179.79     1227.88    113.15 o
   5   1   4    36138.96    35161.79    622.45 o
   6   1   4     2872.25     2693.15    185.98 o
   7   1   4      212.85      355.40    104.66 o
   8   1   4     4048.59     4342.54    375.03 o
   9   1   4    21488.20    20448.30    472.34 o
  10   1   4      291.07      346.10     53.30 o
  11   1   4    12186.09    12344.92    288.84 o
  12   1   4     5769.52     5448.27    217.47 o
  13   1   4     1940.10     2211.45    159.82 o
  14   1   4    10073.61    10804.84    407.47 o
  15   1   4      589.02      509.66     95.95 o
  16   1   4     6869.21     7324.29    317.58 o
  17   1   4     1048.89     1166.63    121.61 o
  18   1   4      144.75      112.53     41.15 o
  19   1   4      800.27      762.09     77.95 o
 -21   2   4        2.03        0.37     37.70 o
 -20   2   4      360.46      315.55     96.19 o
 -18   2   4       54.03       83.72     65.68 o
 -17   2   4      596.22      375.15    123.66 o
 -16   2   4      421.38      329.65     82.55 o
 -15   2   4      179.30      104.22     38.65 o
 -14   2   4      469.07      588.70     67.19 o
 -13   2   4      533.49      622.60     67.00 o
 -12   2   4      180.96      158.19     36.94 o
 -11   2   4      359.53      425.69     89.39 o
 -10   2   4      205.84      281.96     57.60 o
  -9   2   4       88.45       83.77     35.17 o
  -8   2   4     1899.87     2028.17    124.95 o
  -7   2   4      657.98      834.89     86.25 o
  -6   2   4       49.94       86.17     23.79 o
  -5   2   4     1131.90     1182.76     71.78 o
  -4   2   4       50.26       49.43     25.71 o
  -3   2   4     1226.51     1308.72     47.71 o
  -2   2   4      279.78      292.80     26.12 o
  -1   2   4        9.47       34.53     21.22 o
   0   2   4     1227.46     1366.71     99.95 o
   1   2   4     7855.47     7663.12    316.59 o
   2   2   4     2406.65     2479.74    141.70 o
   3   2   4     1699.58     2067.67    137.62 o
   4   2   4       13.32       76.38     37.90 o
   5   2   4    10378.86    10534.44    342.92 o
   6   2   4     1179.18     1332.57    132.23 o
   7   2   4        8.96      128.84     67.34 o
   8   2   4      734.56      630.93    154.92 o
   9   2   4      220.08      303.04     65.51 o
  10   2   4      127.00      171.53     41.34 o
  11   2   4      398.78      482.29     60.58 o
  12   2   4      597.26      681.79     73.14 o
  13   2   4      872.80      900.20    103.90 o
  14   2   4     2559.24     2613.89    202.39 o
  15   2   4     1734.38     1650.52    161.09 o
  16   2   4        3.22        4.36     41.62 o
  17   2   4        1.95       13.26     32.43 o
  18   2   4      453.52      440.88     68.94 o
  19   2   4       64.82       52.89     28.26 o
 -21   3   4     2991.22     3077.39    193.74 o
 -20   3   4      443.45      332.34    100.22 o
 -19   3   4     8461.23     9496.68    518.02 o
 -18   3   4     1590.89     1552.53    225.13 o
 -17   3   4     5352.10     5734.31    434.78 o
 -16   3   4     5339.42     5797.73    437.04 o
 -15   3   4     1841.35     1773.03    119.44 o
 -14   3   4     1510.90     1767.32    115.60 o
 -13   3   4    26017.01    26448.23    424.25 o
 -12   3   4       72.63       48.49     33.26 o
 -11   3   4    10301.03    10435.87    344.88 o
 -10   3   4    23775.11    24634.32    498.26 o
  -9   3   4      570.25      563.16     71.90 o
  -8   3   4    34656.98    34329.21    677.11 o
  -7   3   4       38.88       72.19     57.26 o
  -6   3   4     5016.86     4955.77    166.06 o
  -5   3   4     3579.86     3796.42    118.33 o
  -4   3   4     1289.23     1467.78     83.69 o
  -3   3   4      282.47      462.04     42.91 o
  -2   3   4    15826.85    15674.31    300.06 o
  -1   3   4      736.70      707.88     67.35 o
   0   3   4    12714.72    12127.04    286.01 o
   1   3   4     5214.25     4466.74    180.66 o
   2   3   4      568.53      606.55     70.78 o
   3   3   4    34965.50    31347.73    669.62 o
   4   3   4    11551.63    11416.94    335.39 o
   5   3   4    29807.30    28799.14   1301.60 o
   6   3   4      123.67      180.90     57.46 o
   7   3   4     3794.44     4002.59    345.20 o
   8   3   4     2593.76     2640.12    298.90 o
   9   3   4    23955.73    23224.02    424.21 o
  10   3   4     1343.09     1313.62     93.74 o
  11   3   4    27287.89    27450.33    429.96 o
  12   3   4      561.12      620.42     74.62 o
  13   3   4       51.64       93.45     57.15 o
  14   3   4    16512.96    16910.32    505.78 o
  15   3   4      555.28      551.29     98.74 o
  16   3   4    10755.21    10959.85    382.63 o
  17   3   4      261.17      213.98     53.57 o
  18   3   4       21.38       35.74     30.36 o
  19   3   4      268.08      209.69     57.30 o
 -21   4   4     3484.05     3687.43    272.70 o
 -20   4   4        7.15       27.05     44.24 o
 -19   4   4     1327.13     1329.06    187.78 o
 -18   4   4    12372.64    13306.35    643.08 o
 -17   4   4     1007.65      861.23    177.54 o
 -16   4   4    23666.34    24427.76    891.35 o
 -15   4   4      721.09      666.74     75.03 o
 -14   4   4    10854.44    11015.81    286.76 o
 -13   4   4     2716.61     2914.05    143.03 o
 -12   4   4      356.31      367.76     54.26 o
 -11   4   4    19413.29    19561.42    387.88 o
 -10   4   4     7944.17     7523.78    330.27 o
  -9   4   4     1494.18     1246.51    106.65 o
  -8   4   4     9676.89     9790.45    279.07 o
  -7   4   4    64261.66    68111.68    681.55 o
  -6   4   4     2272.80     2315.24    159.01 o
  -5   4   4   101130.47    99053.88    771.17 o
  -4   4   4       21.18       30.15     15.67 o
  -3   4   4    41480.65    38601.47    406.21 o
  -2   4   4    19783.71    20017.32    441.64 o
  -1   4   4      311.09      428.98     48.98 o
   0   4   4    23520.75    22085.52    362.17 o
   1   4   4    35188.87    32254.30    463.27 o
   2   4   4     1581.06     1915.68    120.86 o
   3   4   4    16046.61    14562.22    354.36 o
   4   4   4     4030.85     3590.82    186.84 o
   5   4   4     2970.32     2733.43    173.75 o
   6   4   4    35205.11    32924.39   2071.13 o
   7   4   4     2322.88     2895.36    294.68 o
   8   4   4    26720.66    25805.48    922.01 o
   9   4   4     5157.55     4892.77    172.36 o
  10   4   4      983.40      958.79     89.13 o
  11   4   4    11679.29    11446.24    276.91 o
  12   4   4     1920.35     2032.35    150.44 o
  13   4   4      623.64      676.49    106.62 o
  14   4   4     3534.93     3650.07    233.92 o
  15   4   4     3308.71     3367.58    219.41 o
  16   4   4      731.80      701.05    101.50 o
  17   4   4     8287.99     8305.20    481.22 o
  18   4   4       33.49       20.52     44.05 o
  19   4   4    11222.63    10858.28    539.32 o
 -21   5   4     1831.40     1961.00    195.69 o
 -20   5   4      847.77      976.28    156.32 o
 -19   5   4     2349.16     2376.34    210.71 o
 -18   5   4      267.89      313.37     78.86 o
 -17   5   4       30.29      -21.23     75.86 o
 -16   5   4       54.10       19.36     85.61 o
 -15   5   4      850.07      838.87     95.87 o
 -14   5   4     1736.09     1669.95    113.89 o
 -13   5   4     6958.58     7091.28    223.58 o
 -12   5   4     1606.83     1638.08    105.39 o
 -11   5   4    26080.76    26714.42    544.26 o
 -10   5   4    20091.22    20113.94    459.87 o
  -9   5   4     1726.36     1806.75    131.47 o
  -8   5   4     2226.56     2057.44    132.66 o
  -7   5   4     8173.76     8655.09    337.04 o
  -6   5   4     4797.84     5065.92    239.38 o
  -5   5   4       49.99      149.05     64.86 o
  -4   5   4      890.77     1003.54     75.53 o
  -3   5   4       16.86       23.78     21.35 o
  -2   5   4    17540.89    17488.45    577.01 o
  -1   5   4      208.41      162.59     49.61 o
   0   5   4     9165.07     9068.51    277.95 o
   1   5   4    12651.64    11714.83    265.23 o
   2   5   4     3882.43     3968.57    168.66 o
   3   5   4    65024.78    63717.93    828.68 o
   4   5   4      342.40      535.12     74.61 o
   5   5   4    13106.20    12551.62    650.11 o
   6   5   4      606.49      505.10     81.82 o
   7   5   4     1868.64     1622.46    225.81 o
   8   5   4       37.22      118.32     71.54 o
   9   5   4     9279.10     9150.07    267.25 o
  10   5   4     3676.06     3473.01    147.03 o
  11   5   4    11427.81    11652.33    307.28 o
  12   5   4     4171.31     4033.59    209.86 o
  13   5   4     4669.69     5033.60    272.13 o
  14   5   4      157.49      262.64     71.28 o
  15   5   4       34.38       11.84     36.63 o
  16   5   4      936.54     1199.55    129.86 o
  17   5   4      213.83       95.18     35.83 o
  18   5   4      305.74      262.24     54.73 o
 -21   6   4     1504.71     1590.67    174.87 o
 -20   6   4      394.94      408.34    106.48 o
 -19   6   4      325.35      226.36     63.60 o
 -18   6   4      681.75      692.82    109.60 o
 -17   6   4     3334.95     3375.59    234.47 o
 -16   6   4     1630.33     1436.78    227.62 o
 -15   6   4      951.83     1053.34    196.91 o
 -14   6   4      415.45      444.48     73.94 o
 -13   6   4       13.05       41.28     32.30 o
 -12   6   4      115.39      130.23     34.22 o
 -11   6   4      124.77      139.18     32.28 o
 -10   6   4      378.38      255.39     56.55 o
  -9   6   4      813.07      891.40     95.78 o
  -8   6   4     1111.52     1283.43    144.76 o
  -7   6   4     1567.71     1525.05    146.65 o
  -6   6   4     1391.54     1501.37    133.37 o
  -5   6   4     3059.35     3154.29    146.68 o
  -4   6   4      335.85      298.47     45.01 o
  -3   6   4     2947.54     2994.32    127.02 o
  -2   6   4    13109.60    13270.61    515.68 o
  -1   6   4     2255.00     2304.47    215.55 o
   0   6   4     1543.06     1962.74     84.02 o
   1   6   4     8220.00     7839.21    194.98 o
   2   6   4    17860.58    17088.30    416.53 o
   3   6   4      235.14      223.41     44.09 o
   4   6   4        9.44       30.87     23.20 o
   5   6   4     5586.36     5755.96    247.66 o
   6   6   4     4320.91     3873.31    217.60 o
   7   6   4     5451.64     5457.12    413.07 o
   8   6   4       77.11      197.29     98.55 o
   9   6   4      464.09      377.72     55.76 o
  10   6   4      332.75      379.75     52.10 o
  11   6   4      644.60      599.94     80.69 o
  12   6   4      547.66      541.49     80.99 o
  13   6   4      725.98      828.95    190.45 o
  14   6   4       62.57      140.43     58.30 o
  15   6   4     1006.95      909.36    116.72 o
  16   6   4      106.70       96.70     70.22 o
  17   6   4       49.59       52.44     36.41 o
  18   6   4      214.33      215.63     55.12 o
 -21   7   4     4057.33     3998.54    265.75 o
 -20   7   4       26.54       10.62     59.18 o
 -19   7   4     7801.41     8286.62    329.84 o
 -18   7   4      742.52      692.74    107.95 o
 -17   7   4     1003.01     1060.23    136.38 o
 -16   7   4      867.10     1025.26    194.68 o
 -15   7   4     5138.76     5621.17    431.01 o
 -14   7   4      134.45      190.97     71.73 o
 -13   7   4    17192.73    17793.18    417.85 o
 -12   7   4       25.48       30.85     26.82 o
 -11   7   4     9516.14     9257.27    300.66 o
 -10   7   4     3549.54     3111.93    187.26 o
  -9   7   4      737.43      723.36     87.13 o
  -8   7   4    53944.65    53124.43    932.94 o
  -7   7   4      983.08     1241.08    137.48 o
  -6   7   4    37061.98    37890.07    691.65 o
  -5   7   4      150.52      149.95     37.42 o
  -4   7   4    10485.44    10556.29    263.62 o
  -3   7   4     7942.45     8066.37    407.18 o
  -2   7   4    74607.48    74103.82   1220.97 o
  -1   7   4       87.88      115.94     63.61 o
   0   7   4    33314.83    31611.93    817.83 o
   1   7   4    16725.32    16694.06    596.90 o
   2   7   4     2114.45     2150.81    218.66 o
   3   7   4    32499.86    31592.97    855.72 o
   4   7   4      660.06      644.48     75.64 o
   5   7   4    13389.24    13289.88    365.98 o
   6   7   4      652.21      726.19    160.33 o
   7   7   4      415.71      412.72    118.27 o
   8   7   4     3267.75     3518.37    226.15 o
   9   7   4    12208.28    11179.12    296.51 o
  10   7   4     2487.96     2240.28    139.96 o
  11   7   4    12276.29    12334.81    394.52 o
  12   7   4     2060.18     1946.42    142.71 o
  13   7   4     6467.56     6520.59    369.83 o
  14   7   4    15804.55    16268.07    469.48 o
  15   7   4       62.78       65.53     44.23 o
  16   7   4     7157.55     7068.40    591.49 o
  17   7   4     2294.55     2335.65    185.46 o
  18   7   4        6.79       51.16     47.66 o
 -21   8   4     1726.62     1583.25    166.30 o
 -20   8   4      151.46      131.60     74.53 o
 -19   8   4      795.62      962.16    114.93 o
 -18   8   4     6495.85     6636.14    309.35 o
 -17   8   4     1043.64     1090.98    134.49 o
 -16   8   4    15112.84    15616.10    498.91 o
 -15   8   4       44.26        2.18     61.18 o
 -14   8   4    12196.15    11725.84    561.90 o
 -13   8   4    12053.38    12233.14    350.10 o
 -12   8   4      127.58       81.16     32.48 o
 -11   8   4    18772.06    19128.10    402.55 o
 -10   8   4     8601.21     8086.21    250.39 o
  -9   8   4     1362.33     1416.08    166.60 o
  -8   8   4     3365.02     3169.38    233.67 o
  -7   8   4    10769.99    10475.89    397.51 o
  -6   8   4       72.24       39.35     35.46 o
  -5   8   4    73008.22    73908.51   2678.75 o
  -4   8   4     4662.09     5288.71    193.61 o
  -3   8   4    42650.55    42010.72    932.33 o
  -2   8   4     9079.52     8468.48    421.83 o
  -1   8   4       12.98       80.62     59.61 o
   0   8   4    20948.52    20182.56    662.94 o
   1   8   4    26291.30    25825.20    749.83 o
   2   8   4     1479.16     1890.50    210.31 o
   3   8   4    31992.89    30907.81    854.24 o
   4   8   4    10552.80     9801.00    497.60 o
   5   8   4      135.26      124.26     70.12 o
   6   8   4    36860.86    36957.68   1045.34 o
   7   8   4     1507.03     1588.14    225.94 o
   8   8   4    32671.37    31895.70    695.32 o
   9   8   4     1151.75     1094.98     95.35 o
  10   8   4      121.59       66.12     34.90 o
  11   8   4     1526.53     1656.53    147.61 o
  12   8   4     7057.38     6840.60    499.68 o
  13   8   4      280.20      425.29    139.06 o
  14   8   4     4102.50     3960.52    306.73 o
  15   8   4      227.59      209.73     58.17 o
  16   8   4     3398.44     3532.14    326.25 o
  17   8   4     9116.43    10035.67    499.37 o
  18   8   4      776.06      893.56    137.06 o
 -20   9   4     1781.28     1642.51    186.89 o
 -19   9   4     1240.17     1175.31    313.86 o
 -18   9   4      248.85      255.43     71.83 o
 -17   9   4      425.58      470.40     94.98 o
 -16   9   4     1847.82     2093.44    187.60 o
 -15   9   4       31.71       57.89     65.52 o
 -14   9   4     2949.45     2943.70    153.50 o
 -13   9   4     3536.10     3888.06    200.33 o
 -12   9   4      227.42      293.39     59.08 o
 -11   9   4     4908.53     4495.05    199.82 o
 -10   9   4     7162.42     7339.76    290.51 o
  -9   9   4    13416.46    14542.51    538.21 o
  -8   9   4    12452.85    12416.61    472.53 o
  -7   9   4     6104.75     6774.07    329.63 o
  -6   9   4     2061.65     2005.61    170.16 o
  -5   9   4     1878.86     1961.11    127.62 o
  -4   9   4      235.54      281.52     92.35 o
  -3   9   4     2216.34     2030.07    215.75 o
  -2   9   4    10053.90    10115.75    469.25 o
  -1   9   4    12144.08    12152.15    518.39 o
   0   9   4     7329.37     7544.87    416.19 o
   1   9   4    13182.39    11851.75    528.67 o
   2   9   4    11254.34    10903.94    513.57 o
   3   9   4     3858.73     3754.16    308.19 o
   4   9   4     7462.43     7489.67    447.24 o
   5   9   4      590.60      806.75    158.89 o
   6   9   4        2.65       75.35     67.79 o
   7   9   4     1892.22     1703.55    236.55 o
   8   9   4     2530.82     2454.20    133.22 o
   9   9   4     2276.24     2256.72    133.53 o
  10   9   4      625.70      658.42     90.81 o
  11   9   4      432.29      570.57     87.71 o
  12   9   4      258.66      222.98    108.91 o
  13   9   4     3965.33     4450.26    405.89 o
  14   9   4     3297.73     3540.19    357.82 o
  15   9   4     1294.36     1288.28    217.83 o
  16   9   4     1796.33     1918.95    246.15 o
  17   9   4      352.37      421.60    109.30 o
  18   9   4        1.59      -18.32     39.22 o
 -20  10   4       82.02       80.76     56.80 o
 -19  10   4       32.36        0.17     74.67 o
 -18  10   4      195.58      219.67     61.02 o
 -17  10   4     3931.33     4030.42    246.95 o
 -16  10   4     3062.01     3408.77    234.65 o
 -15  10   4     5973.40     6482.80    321.77 o
 -14  10   4     2185.07     2442.53    197.72 o
 -13  10   4     2061.51     2012.17    124.66 o
 -12  10   4     3093.19     2987.86    146.01 o
 -11  10   4     2153.45     2214.90    121.32 o
 -10  10   4     3267.47     3303.66    159.74 o
  -9  10   4     7627.55     8133.82    297.50 o
  -8  10   4      975.63      976.65    138.78 o
  -7  10   4      939.30     1068.17    134.99 o
  -6  10   4     4840.63     4659.23    266.11 o
  -5  10   4     3486.25     3138.77    166.43 o
  -4  10   4     9098.45     8653.84    445.56 o
  -3  10   4     1975.24     1980.41    217.14 o
  -2  10   4    23050.51    23335.37    726.19 o
  -1  10   4      401.46      427.65    104.93 o
   0  10   4      138.55      333.62    101.35 o
   1  10   4     4526.14     4592.15    335.07 o
   2  10   4     4030.00     4218.49    328.51 o
   3  10   4       24.61       44.62     56.10 o
   4  10   4     2236.57     2168.07    242.62 o
   5  10   4     2693.53     2714.36    283.28 o
   6  10   4     4527.61     4671.36    377.62 o
   7  10   4     3950.70     3267.53    254.57 o
   8  10   4     1101.90     1028.08     87.70 o
   9  10   4     5049.91     4806.95    190.29 o
  10  10   4     2231.48     2287.98    135.65 o
  11  10   4      148.65      164.97     48.25 o
  12  10   4     3081.26     3007.51    342.87 o
  13  10   4     2472.73     2559.35    313.68 o
  14  10   4      128.23      152.51    113.20 o
  15  10   4        9.67        3.03     68.18 o
  16  10   4       13.86       90.97     75.85 o
  17  10   4     1074.22     1137.71    165.22 o
  18  10   4     1033.71     1142.22    148.49 o
 -20  11   4      474.77      392.73     88.60 o
 -19  11   4     7082.63     7012.40    278.14 o
 -18  11   4     1088.96     1250.85    149.84 o
 -17  11   4      457.79      706.15    111.06 o
 -16  11   4       39.61      142.50     70.30 o
 -15  11   4     4006.32     4227.79    263.06 o
 -14  11   4     2185.51     2514.40    214.32 o
 -13  11   4    12914.21    12450.02    308.04 o
 -12  11   4      524.13      397.77     55.12 o
 -11  11   4    11221.86    11192.14    466.05 o
 -10  11   4    13844.35    13716.95    329.64 o
  -9  11   4      425.64      447.32     74.09 o
  -8  11   4    23224.14    23528.37    678.65 o
  -7  11   4     2565.84     2876.89    227.78 o
  -6  11   4    19985.65    20429.21    576.53 o
  -5  11   4      853.36     1176.25    170.35 o
  -4  11   4     3667.93     3558.28    291.01 o
  -3  11   4     3640.41     3497.82    286.07 o
  -2  11   4    77164.85    77886.81   1340.38 o
  -1  11   4     1032.20      861.67    150.22 o
   0  11   4    40208.12    38432.29    966.93 o
   1  11   4      796.67      702.77    133.31 o
   2  11   4      540.97      607.09    131.38 o
   3  11   4    33743.07    33540.21    947.92 o
   4  11   4     1761.55     1648.70    219.15 o
   5  11   4    25729.85    25195.21    866.00 o
   6  11   4      459.12      474.94    132.12 o
   7  11   4     4828.75     4653.76    203.07 o
   8  11   4     3545.98     3227.55    176.14 o
   9  11   4    12654.37    12404.33    303.97 o
  10  11   4     7573.37     7473.88    244.95 o
  11  11   4     6452.32     6745.19    280.35 o
  12  11   4      591.07      637.11    118.36 o
  13  11   4     4085.73     4250.80    246.04 o
  14  11   4     7922.32     8610.08    542.29 o
  15  11   4      281.12      268.26    100.42 o
  16  11   4     7637.41     8384.36    471.87 o
  17  11   4     1592.83     1842.37    204.02 o
 -20  12   4       37.95       49.40     40.43 o
 -19  12   4     1111.27      973.02    102.89 o
 -18  12   4     3521.57     3501.95    210.49 o
 -17  12   4      298.79      305.35     77.19 o
 -16  12   4    10209.25    10139.12    392.26 o
 -15  12   4     1511.53     1414.06    214.32 o
 -14  12   4     7711.17     7919.10    352.11 o
 -13  12   4     7832.87     7931.14    256.24 o
 -12  12   4      539.89      505.92     64.80 o
 -11  12   4     7718.94     8065.94    266.65 o
 -10  12   4      604.49      587.08     71.65 o
  -9  12   4        4.64       21.04     36.78 o
  -8  12   4     4465.77     4236.00    214.91 o
  -7  12   4    13849.36    14095.24    515.92 o
  -5  12   4    30493.48    30121.98    859.46 o
  -4  12   4      796.18      894.96    153.74 o
  -3  12   4    14470.63    13523.73    569.56 o
  -2  12   4    27953.76    27878.23    823.44 o
  -1  12   4       44.18       79.47     58.91 o
   0  12   4    29402.26    31322.24    888.61 o
   1  12   4     1650.88     1532.27    203.51 o
   2  12   4     1536.09     1875.83    227.83 o
   3  12   4     7209.55     7485.42    457.19 o
   4  12   4    10086.94    11074.75    567.03 o
   5  12   4     2722.24     2906.07    295.78 o
   6  12   4    19623.89    19195.59   1043.33 o
   7  12   4     1585.24     1726.30    127.39 o
   8  12   4    15369.94    15085.07    381.88 o
   9  12   4     6676.22     6356.97    255.11 o
  10  12   4     4925.08     4987.38    235.31 o
  11  12   4     8614.90     8371.89    662.59 o
  12  12   4     1446.97     1570.78    156.78 o
  13  12   4     2729.93     2551.09    192.16 o
  14  12   4     9127.44     9938.98    579.67 o
  15  12   4     1333.91     1320.33    203.00 o
  16  12   4     2317.88     2501.04    257.82 o
  17  12   4     6502.86     6363.60    359.46 o
 -19  13   4      197.12      123.28     38.96 o
 -18  13   4      959.96      996.10    112.35 o
 -17  13   4      424.66      439.97     85.56 o
 -16  13   4       47.42       86.97     60.09 o
 -15  13   4      147.95      141.96     66.21 o
 -14  13   4     3657.39     3701.26    242.57 o
 -13  13   4      215.75      233.27     67.47 o
 -12  13   4     3040.13     2985.46    149.71 o
 -11  13   4      463.51      440.10     67.68 o
 -10  13   4     4114.11     3957.89    183.86 o
  -9  13   4     5080.64     5471.68    207.47 o
  -8  13   4     7559.01     7636.94    297.49 o
  -7  13   4    14250.92    14837.33    589.60 o
  -5  13   4      201.02      234.00     81.73 o
  -4  13   4      174.16      258.98     92.80 o
  -3  13   4     4499.34     4198.51    323.05 o
  -2  13   4      877.81      797.97    145.69 o
  -1  13   4     2559.11     2514.25    253.92 o
   0  13   4     7517.45     7340.46    434.30 o
   1  13   4     6734.47     7205.76    442.25 o
   2  13   4    20759.70    21517.81    770.89 o
   3  13   4      563.19      643.52    143.56 o
   4  13   4     4952.17     5222.16    397.24 o
   5  13   4      250.04      354.62    113.46 o
   6  13   4     1072.30     1049.66     99.33 o
   7  13   4     1052.67     1076.52    101.75 o
   8  13   4     2029.22     1945.04    138.44 o
   9  13   4      644.23      579.95     80.07 o
  10  13   4     4870.33     5000.47    235.39 o
  11  13   4     5693.63     5836.87    301.51 o
  12  13   4     1800.92     1829.26    167.72 o
  13  13   4     4686.68     4300.43    497.56 o
  14  13   4     1573.44     1543.30    140.79 o
  15  13   4     3051.76     3214.92    306.06 o
  16  13   4      373.10      335.81    100.13 o
  17  13   4      522.05      596.30    113.92 o
 -19  14   4       17.18        6.28     90.49 o
 -18  14   4      466.22      479.81    104.92 o
 -17  14   4     1727.30     2159.48    170.50 o
 -16  14   4     1022.19     1164.66    136.16 o
 -15  14   4     1101.98     1245.44    142.37 o
 -14  14   4       37.59      -20.44     54.28 o
 -13  14   4      610.61      541.31     93.62 o
 -12  14   4      356.66      302.16     51.08 o
 -11  14   4     2015.06     1976.29    135.34 o
 -10  14   4      828.78      828.35     92.95 o
  -9  14   4     1199.18     1293.52    104.76 o
  -8  14   4     1918.61     1960.07    230.43 o
  -7  14   4     1620.60     1454.93    191.70 o
  -6  14   4     7144.92     7488.06    423.13 o
  -5  14   4    14232.10    14828.20    618.57 o
  -4  14   4    10561.01    11175.16    534.31 o
  -3  14   4      528.62      470.02    112.05 o
  -2  14   4     3155.68     3277.62    289.61 o
  -1  14   4     2686.97     2693.73    266.68 o
   0  14   4     9102.43     8905.29    486.25 o
   1  14   4     5105.97     5171.32    378.54 o
   2  14   4     5553.63     5484.02    396.33 o
   3  14   4     6178.21     6576.47    441.46 o
   4  14   4      581.96      693.48    102.41 o
   5  14   4      941.63      865.96     89.82 o
   6  14   4     6971.82     6462.26    240.83 o
   7  14   4    10196.59     9655.33    302.12 o
   8  14   4     4332.28     4299.53    206.60 o
   9  14   4      864.85      937.83    100.20 o
  10  14   4      110.48       78.02     61.76 o
  11  14   4     1311.24     1204.38    139.94 o
  12  14   4     2268.93     2311.13    187.17 o
  13  14   4     2879.33     2977.57    203.51 o
  14  14   4      469.85      606.01    102.55 o
  15  14   4      343.79      343.61     64.62 o
  16  14   4     1516.06     1791.14    200.48 o
  17  14   4      739.67      797.06    119.58 o
 -19  15   4     5398.37     4940.65    197.72 o
 -18  15   4      116.96      195.35     99.55 o
 -17  15   4     1724.46     1787.35    149.95 o
 -16  15   4      148.38      136.98     59.35 o
 -15  15   4     1317.82     1286.05    142.61 o
 -14  15   4     3654.71     3170.80    220.60 o
 -13  15   4    10269.54    10681.27    401.03 o
 -12  15   4      550.18      576.45     97.42 o
 -11  15   4     2136.47     2157.50    175.12 o
 -10  15   4    10114.33    10110.87    549.07 o
  -9  15   4      507.89      535.16     99.13 o
  -8  15   4    23139.16    23858.63    819.39 o
  -7  15   4      353.69      384.96    117.94 o
  -6  15   4     3852.81     3529.31    303.35 o
  -5  15   4      172.71      284.28     65.91 o
  -4  15   4     2551.14     2649.98    262.19 o
  -3  15   4      258.74      299.15     94.95 o
  -2  15   4    11530.09    11330.15    540.23 o
  -1  15   4     2794.62     2954.35    280.80 o
   0  15   4    15927.19    16183.09    659.84 o
   1  15   4     2311.12     1990.88    241.39 o
   2  15   4        6.51        5.30     53.34 o
   3  15   4    16756.46    16984.97    480.99 o
   4  15   4     9547.58     9187.57    279.78 o
   5  15   4     3162.40     3205.62    170.07 o
   6  15   4      284.61      314.20     58.93 o
   7  15   4     1013.20      919.49     95.91 o
   8  15   4     2589.12     2694.28    164.23 o
   9  15   4     6586.13     6482.12    256.12 o
  10  15   4     1895.94     1758.45    170.92 o
  11  15   4    12850.85    12672.13    443.66 o
  12  15   4       38.51       12.59     46.26 o
  13  15   4     2028.24     1995.88    163.55 o
  14  15   4     4967.71     4977.89    284.84 o
  15  15   4     1829.83     1811.46    141.31 o
  16  15   4     5758.37     6383.85    353.13 o
 -18  16   4     6047.15     5948.75    233.20 o
 -17  16   4     1504.69     1731.86    142.10 o
 -16  16   4     8015.44     8071.35    433.39 o
 -15  16   4     4034.24     4247.71    245.04 o
 -14  16   4     6691.26     6745.08    315.32 o
 -13  16   4     6673.37     6447.99    645.00 o
 -12  16   4     2011.00     1626.18    158.30 o
 -11  16   4     5205.28     5539.19    280.06 o
 -10  16   4     5882.22     6269.51    292.49 o
  -9  16   4      103.11      105.92     43.07 o
  -8  16   4    13585.78    14387.31    656.10 o
  -7  16   4     7340.48     6810.38    448.09 o
  -6  16   4     5373.52     6063.13    410.34 o
  -5  16   4    20068.46    19454.71   1326.19 o
  -4  16   4     6140.92     6046.67    332.28 o
  -3  16   4    15565.75    15705.85    610.01 o
  -2  16   4     2575.76     2745.89    154.59 o
  -1  16   4       41.03       79.24     41.64 o
   0  16   4     4776.48     5694.90    276.01 o
   1  16   4     1083.70     1078.66    123.81 o
   2  16   4     1647.69     1702.29    155.60 o
   3  16   4      631.99      748.54     84.34 o
   4  16   4     8584.02     8522.60    298.22 o
   5  16   4     3521.71     3498.40    178.42 o
   6  16   4     7641.41     7486.01    264.26 o
   7  16   4     4644.70     4712.32    213.64 o
   8  16   4     5500.50     5591.09    283.91 o
   9  16   4     3885.41     3631.98    190.02 o
  10  16   4     5460.62     5549.72    296.76 o
  11  16   4     4932.90     4641.05    374.45 o
  12  16   4      366.77      438.77     82.70 o
  13  16   4     1072.56     1135.81    193.72 o
  14  16   4     4166.58     4146.11    211.62 o
  15  16   4      378.91      384.53     71.23 o
  16  16   4     2117.69     2181.41    194.07 o
 -18  17   4      548.79      424.39     63.94 o
 -17  17   4       78.71      153.26    110.51 o
 -16  17   4        0.46       65.94     50.65 o
 -15  17   4      375.21      321.68     72.59 o
 -14  17   4     6702.71     6956.75    341.76 o
 -13  17   4       39.85       51.92     48.41 o
 -12  17   4     7761.81     7968.80    341.03 o
 -11  17   4     4210.17     4280.25    248.79 o
 -10  17   4      451.59      549.04     96.56 o
  -9  17   4    11751.39    11442.72    612.32 o
  -8  17   4     1023.93     1088.46    185.98 o
  -7  17   4     5108.63     5214.10    404.03 o
  -6  17   4     2066.51     2074.22    250.20 o
  -5  17   4      197.61      253.04    105.94 o
  -4  17   4     1410.28     1460.28    144.75 o
  -3  17   4      555.89      558.80    123.94 o
  -2  17   4     8170.97     8030.64    328.04 o
  -1  17   4    14804.24    14752.25    528.22 o
   0  17   4    10241.75    10652.73    381.87 o
   1  17   4     6261.53     6878.54    308.75 o
   2  17   4     9171.34     9003.02    356.68 o
   3  17   4      439.69      390.72     60.44 o
   4  17   4     9634.81     9801.78    295.41 o
   5  17   4      121.95      137.03     38.43 o
   6  17   4      515.41      620.07     80.74 o
   7  17   4      313.68      178.11     51.15 o
   8  17   4     8760.36     9027.27    347.49 o
   9  17   4        8.70       10.81     34.83 o
  10  17   4     7309.69     7613.63    447.00 o
  11  17   4     1077.86      944.78    123.97 o
  12  17   4     2142.77     2344.91    180.91 o
  13  17   4     3901.13     3712.72    210.23 o
  14  17   4       35.85       64.22     34.75 o
  15  17   4     3947.03     3765.27    404.92 o
  16  17   4       56.56       33.00     36.02 o
 -18  18   4      269.00      247.13     44.78 o
 -17  18   4     1274.11     1297.36    112.25 o
 -16  18   4     1932.03     2002.64    149.51 o
 -15  18   4      833.28      964.29    115.43 o
 -14  18   4      433.67      291.54     65.24 o
 -13  18   4      891.80      836.08    110.70 o
 -12  18   4     3421.34     3516.84    225.41 o
 -11  18   4     6798.13     6488.45    301.85 o
 -10  18   4    11931.23    11764.78    478.49 o
  -9  18   4     5625.70     6093.76    454.39 o
  -8  18   4     1329.30     1557.90    234.47 o
  -7  18   4      671.99      672.32    152.73 o
  -6  18   4     2632.20     3280.63    323.42 o
  -5  18   4     4123.59     4418.11    368.64 o
  -4  18   4     5151.65     5209.82    296.80 o
  -3  18   4      252.86      216.87    102.41 o
  -2  18   4      280.89      414.63     67.82 o
  -1  18   4     4318.02     4737.71    651.55 o
   0  18   4    12866.84    13357.04    544.95 o
   1  18   4    13084.50    13720.22    441.36 o
   2  18   4    15708.39    15749.03    477.07 o
   3  18   4      631.84      611.73     76.66 o
   4  18   4     2039.05     1973.45    135.57 o
   5  18   4     2136.22     2134.80    141.75 o
   6  18   4     1860.83     1825.14    130.97 o
   7  18   4     6565.40     6119.17    241.77 o
   8  18   4     4090.94     3670.76    328.25 o
   9  18   4     1915.29     2053.17    180.72 o
  10  18   4      481.09      581.48     99.32 o
  11  18   4     4459.99     4176.90    241.09 o
  12  18   4     1877.40     1805.36    151.35 o
  13  18   4     7559.38     7143.25    279.23 o
  14  18   4     2277.88     2100.50    137.77 o
  15  18   4      200.11      116.04     36.18 o
 -17  19   4     2593.61     2615.49    144.33 o
 -16  19   4      335.97      525.10    151.45 o
 -15  19   4      509.11      485.92     79.78 o
 -14  19   4      768.98      690.82    136.99 o
 -13  19   4     3320.47     3312.02    238.75 o
 -12  19   4       80.39       73.68     45.40 o
 -11  19   4     4984.29     4759.23    280.63 o
 -10  19   4     2941.15     3050.04    268.85 o
  -9  19   4      270.51      356.51    122.75 o
  -8  19   4    18563.63    20442.67    835.52 o
  -7  19   4     3399.74     3752.06    361.56 o
  -6  19   4     2739.71     3021.22    316.35 o
  -5  19   4       31.89        7.96     48.61 o
  -4  19   4     4740.46     4838.99    559.72 o
  -3  19   4      102.73      130.64     55.47 o
  -2  19   4    16225.54    16401.67    622.02 o
  -1  19   4     1526.48     1812.00    135.43 o
   0  19   4     9436.04     9549.89    370.50 o
   1  19   4       86.29      123.12     50.83 o
   2  19   4       40.17       73.77     31.57 o
   3  19   4     7901.68     7908.65    265.30 o
   4  19   4     2138.86     2001.98    135.76 o
   5  19   4     3924.54     3821.52    243.55 o
   6  19   4     2101.35     2146.49    187.80 o
   7  19   4        1.91       12.25     57.72 o
   8  19   4       20.91       43.14     61.27 o
   9  19   4     5002.59     5253.22    278.37 o
  10  19   4       24.31       61.09     47.25 o
  11  19   4     5507.33     5502.62    267.48 o
  12  19   4      101.21      109.28     51.46 o
  13  19   4      301.32      257.79     57.17 o
  14  19   4     2240.58     2238.17    133.20 o
  15  19   4      173.87      121.16     31.63 o
 -17  20   4     1207.08     1355.86    121.76 o
 -16  20   4     6246.15     6114.71    335.83 o
 -15  20   4     4856.90     4746.17    220.50 o
 -14  20   4     5503.76     5229.82    244.25 o
 -13  20   4     4121.36     3896.77    219.52 o
 -12  20   4     1163.26     1006.75    118.47 o
 -11  20   4      173.70      156.16     54.07 o
 -10  20   4     1814.70     1915.05    157.66 o
  -9  20   4       33.94      -34.02     77.38 o
  -8  20   4     6192.54     6559.12    482.98 o
  -7  20   4     8183.05     7722.55    521.97 o
  -6  20   4     3695.61     4157.52    378.79 o
  -5  20   4    14529.09    14636.18    705.60 o
  -4  20   4     7516.18     8232.41    524.09 o
  -3  20   4     6872.91     6729.04    318.03 o
  -2  20   4     9346.96     9827.27    719.80 o
  -1  20   4     1930.56     2047.58    144.16 o
   0  20   4     2409.70     2399.16    240.40 o
   1  20   4      135.39      226.03     67.22 o
   2  20   4     2085.61     1972.81    132.50 o
   3  20   4       79.29       89.53     48.02 o
   4  20   4     6106.22     6291.47    308.15 o
   5  20   4     2364.29     2474.42    439.01 o
   6  20   4    11741.62    11664.65    590.14 o
   7  20   4     7493.29     8056.81    489.55 o
   8  20   4     7121.97     7299.22    324.95 o
   9  20   4     3899.98     3903.12    235.88 o
  10  20   4     2399.45     2469.38    182.12 o
  11  20   4     1047.08     1103.30    133.61 o
  12  20   4      282.37      287.49     58.19 o
  13  20   4      147.79      178.59     45.38 o
  14  20   4     1665.98     1577.89    102.70 o
 -16  21   4      187.97      389.79    226.81 o
 -15  21   4        9.93       79.86     44.82 o
 -14  21   4     5595.60     5174.21    231.32 o
 -13  21   4       46.55       42.14     84.84 o
 -12  21   4     8876.67     8328.32    323.58 o
 -11  21   4      923.85      997.63    114.37 o
 -10  21   4      465.17      620.09    160.94 o
  -9  21   4     6661.11     7348.18    511.72 o
  -8  21   4     1435.29     1810.92    259.29 o
  -7  21   4    10067.63    11345.41    638.01 o
  -6  21   4      380.60      574.48    149.88 o
  -5  21   4      803.19     1215.79    212.58 o
  -4  21   4      311.71      213.39     97.38 o
  -3  21   4    10207.46    10543.63    907.78 o
  -2  21   4     1793.75     1848.91    317.76 o
  -1  21   4     4331.75     4179.39    226.65 o
   0  21   4       49.76      115.03     45.57 o
   1  21   4     1550.44     1539.71    117.66 o
   2  21   4     7369.73     7641.22    649.95 o
   3  21   4     1607.98     1636.22    162.00 o
   4  21   4    20325.85    20916.82    796.22 o
   5  21   4      771.93      888.88    173.88 o
   6  21   4      268.56      259.81    110.57 o
   7  21   4      410.67      514.79    135.11 o
   8  21   4     4205.97     4065.32    412.44 o
   9  21   4      608.88      457.23    111.03 o
  10  21   4     8581.17     8597.91    320.55 o
  11  21   4       21.56      -14.67     36.08 o
  12  21   4     3354.55     2997.72    183.35 o
  13  21   4     2788.19     2662.36    139.46 o
  14  21   4       52.60       95.94     42.16 o
 -16  22   4     1465.73     1393.98    347.51 o
 -15  22   4     1035.49     1146.70    115.15 o
 -14  22   4       84.63      107.45     37.45 o
 -13  22   4      644.37      519.93    105.15 o
 -12  22   4     2531.02     2307.73    158.40 o
 -11  22   4     7199.77     7787.89    504.39 o
 -10  22   4     6709.27     7270.49    495.69 o
  -9  22   4     2040.50     2225.47    287.19 o
  -8  22   4      357.49      334.77    130.33 o
  -7  22   4     1622.90     2098.41    285.05 o
  -6  22   4     5639.16     6163.13    470.92 o
  -5  22   4     6176.37     6596.62    486.89 o
  -4  22   4     3471.16     3955.99    376.21 o
  -3  22   4     2252.10     2471.57    293.02 o
  -2  22   4        5.42       14.96     50.29 o
  -1  22   4     1769.25     1836.57    136.58 o
   0  22   4     3245.47     3234.62    178.27 o
   1  22   4    11225.73    11074.96    585.52 o
   2  22   4     9274.76    10027.94    553.22 o
   3  22   4     2639.22     2739.29    291.85 o
   4  22   4      724.12      879.96    172.06 o
   5  22   4     3056.60     2948.57    298.67 o
   6  22   4     1111.02     1086.80    183.65 o
   7  22   4     5489.70     5323.27    264.29 o
   8  22   4     2584.35     2534.04    327.16 o
   9  22   4      110.32      114.57     70.91 o
  10  22   4        8.19       46.33     31.27 o
  11  22   4     2981.70     3023.29    166.07 o
  12  22   4     1798.94     1618.22    168.34 o
  13  22   4     2185.36     2234.46    174.86 o
 -15  23   4      439.23      437.78    114.89 o
 -14  23   4       58.92       47.92     40.44 o
 -13  23   4     4964.50     4466.63    265.88 o
 -12  23   4       64.84      -92.53    123.17 o
 -11  23   4     5545.17     5875.15    425.44 o
 -10  23   4      633.24      534.41    142.42 o
  -9  23   4      315.52      490.86    137.57 o
  -8  23   4     6387.77     6717.65    484.78 o
  -7  23   4      490.98      659.27    167.34 o
  -6  23   4     2329.11     2273.29    285.16 o
  -5  23   4      309.23      431.88    141.36 o
  -4  23   4     4123.28     4203.88    384.48 o
  -3  23   4       56.56       44.16     69.81 o
  -2  23   4     2894.04     2939.79    314.26 o
  -1  23   4       72.13       77.72     71.37 o
   0  23   4      354.60      368.50     99.42 o
   1  23   4     4090.07     4030.84    356.18 o
   2  23   4      178.58      171.00     94.97 o
   3  23   4     6648.14     6810.65    451.03 o
   4  23   4       36.18       92.63     69.72 o
   5  23   4     1877.66     1682.58    229.65 o
   6  23   4       11.04       23.31     58.66 o
   7  23   4      195.43      335.98    107.38 o
   8  23   4       49.27      130.26     74.80 o
   9  23   4     3876.30     3771.66    300.57 o
  10  23   4       51.39       77.28     58.98 o
  11  23   4     3080.25     3109.02    240.79 o
  12  23   4       72.62       90.25     42.25 o
 -14  24   4     1858.52     1811.73    186.14 o
 -13  24   4     1373.45     1126.20    161.83 o
 -12  24   4      102.92       66.67     84.86 o
 -11  24   4        0.52       61.77     62.08 o
 -10  24   4      125.54        2.56     61.63 o
  -9  24   4     1281.02     1171.97    199.84 o
  -8  24   4      152.07      166.70     89.69 o
  -7  24   4     2116.75     2092.71    271.59 o
  -6  24   4     1659.11     1528.78    231.48 o
  -5  24   4     1591.44     1451.18    234.32 o
  -4  24   4     3596.83     4099.38    374.01 o
  -3  24   4     2806.42     3277.73    333.91 o
  -2  24   4     3860.05     4306.88    378.65 o
  -1  24   4     4961.25     5565.24    424.66 o
   0  24   4      176.54      178.40     62.26 o
   1  24   4       11.09       16.93     43.95 o
   2  24   4      419.78      531.41    135.91 o
   3  24   4     1478.02     1400.56    207.43 o
   4  24   4     2169.19     2106.87    252.69 o
   5  24   4      845.43      918.97    165.84 o
   6  24   4     4530.12     4739.21    360.16 o
   7  24   4     4023.23     4300.49    334.50 o
   8  24   4     4170.64     4482.95    329.50 o
   9  24   4     3354.13     3414.12    273.53 o
  10  24   4     2114.33     2017.54    198.25 o
  11  24   4       23.02      111.24     57.83 o
  12  24   4      126.34      130.88     48.57 o
 -13  25   4      259.63      206.12     65.61 o
 -12  25   4     5584.80     5469.31    352.41 o
 -11  25   4     1281.86     1079.79    170.37 o
 -10  25   4      952.16     1103.76    185.08 o
  -9  25   4     9074.16     9425.72    528.64 o
  -8  25   4      999.68     1015.33    182.47 o
  -7  25   4     7286.19     8412.87    517.58 o
  -6  25   4      259.96      261.78    115.25 o
  -5  25   4     1332.54     1523.77    226.24 o
  -4  25   4     1780.39     2304.00    279.09 o
  -3  25   4     4334.78     4673.03    391.21 o
  -2  25   4     2833.16     2691.36    296.73 o
  -1  25   4     9945.26    10451.64    578.98 o
   0  25   4      335.32      318.50    114.25 o
   1  25   4     1300.39     1378.71    148.80 o
   2  25   4    11009.89    11416.33    410.56 o
   3  25   4      330.36      343.15    111.28 o
   4  25   4    12197.33    12131.17    582.61 o
   5  25   4      803.10      800.86    156.62 o
   6  25   4      211.85      388.83    120.90 o
   7  25   4      166.11      217.24     88.57 o
   8  25   4     5207.67     5143.84    338.23 o
   9  25   4      226.39      283.02     81.13 o
  10  25   4     7219.65     7452.28    355.37 o
  11  25   4        1.11       28.53     38.53 o
 -13  26   4       17.90      -87.35     58.23 o
 -12  26   4      906.25      606.35    112.28 o
 -11  26   4     2199.26     1694.74    193.82 o
 -10  26   4     1341.49     1163.38    171.36 o
  -9  26   4     1559.70     1438.67    203.43 o
  -8  26   4       59.13       92.90     79.66 o
  -7  26   4      217.95      265.67    104.75 o
  -6  26   4     5989.32     6329.29    438.83 o
  -5  26   4     1837.81     1932.13    247.12 o
  -4  26   4     7993.47     8896.81    527.38 o
  -3  26   4      141.45      143.78     94.06 o
  -2  26   4       18.15       93.32     64.42 o
  -1  26   4     1643.57     1985.27    248.06 o
   0  26   4     2322.77     2610.10    285.72 o
   1  26   4     4114.35     4232.77    356.55 o
   2  26   4     2572.54     2667.83    195.34 o
   3  26   4     1071.83     1027.69    126.94 o
   4  26   4       77.05       33.56     68.18 o
   5  26   4     4854.48     5139.39    358.47 o
   6  26   4     2227.17     2306.27    235.66 o
   7  26   4     7057.32     7148.37    397.44 o
   8  26   4     1416.98     1413.10    170.35 o
   9  26   4      680.81      688.75    113.11 o
  10  26   4       87.43      143.59     57.24 o
 -12  27   4      230.06      131.92     41.77 o
 -11  27   4     2519.19     2454.28    214.96 o
 -10  27   4     1949.68     1890.17    203.47 o
  -9  27   4     1006.64      850.16    145.15 o
  -8  27   4     2653.86     3110.80    281.82 o
  -7  27   4      150.02      189.34     85.52 o
  -6  27   4     2244.08     2538.46    269.00 o
  -5  27   4      162.55      218.38     89.72 o
  -4  27   4        7.39       45.81     56.22 o
  -3  27   4      218.63      132.50     84.79 o
  -2  27   4     4551.06     4366.16    357.90 o
  -1  27   4      971.53     1138.81    184.41 o
   0  27   4     3984.96     4659.74    363.63 o
   1  27   4     1558.61     1672.46    219.53 o
   2  27   4     1064.44     1232.47    191.79 o
   3  27   4     2311.00     2225.77    169.03 o
   4  27   4      448.26      354.29     71.10 o
   5  27   4     4379.13     4285.44    223.98 o
   6  27   4       22.38       16.52     29.55 o
   7  27   4      197.06      332.17     88.34 o
   8  27   4      333.70      353.64     82.94 o
   9  27   4      920.34      935.91     85.17 o
 -11  28   4       19.09      -54.13     61.03 o
 -10  28   4       83.98       53.49     36.94 o
  -9  28   4      606.46      678.19    120.78 o
  -8  28   4      995.77     1061.05    157.87 o
  -7  28   4     1318.26     1471.41    190.74 o
  -6  28   4     7739.09     7919.48    443.22 o
  -5  28   4      862.97      784.47    151.56 o
  -4  28   4     8165.26     8748.18    482.42 o
  -3  28   4     1371.47     1244.02    186.41 o
  -2  28   4     1323.37     1357.92    197.12 o
  -1  28   4     1995.61     2025.29    231.28 o
   0  28   4      337.56      228.78     90.63 o
   1  28   4      877.52      812.16    155.55 o
   2  28   4     3017.00     3169.61    281.72 o
   3  28   4      398.55      457.58    108.82 o
   4  28   4     2423.23     2605.50    170.63 o
   5  28   4     3746.78     3922.67    202.64 o
   6  28   4      137.08      141.76     46.42 o
   7  28   4     5064.30     5328.74    213.78 o
   8  28   4      345.89      376.83     57.60 o
  -9  29   4     5666.01     5446.56    299.53 o
  -8  29   4       71.89      135.19     65.97 o
  -7  29   4     7112.05     6873.46    376.21 o
  -6  29   4      678.47      680.73    125.92 o
  -5  29   4       48.32       52.81     58.20 o
  -4  29   4       31.99       37.77     63.87 o
  -3  29   4     5965.34     6529.41    394.62 o
  -2  29   4     1860.83     1661.57    202.53 o
  -1  29   4     6574.52     7212.53    416.97 o
   0  29   4      191.98      154.39     72.34 o
   1  29   4     2191.20     2425.13    237.24 o
   2  29   4     4105.68     4127.72    303.22 o
   3  29   4      111.46      240.61     83.01 o
   4  29   4     3254.82     3218.49    256.90 o
   5  29   4      709.77      636.47    113.48 o
   6  29   4      644.81      593.75    103.84 o
   7  29   4       38.61       50.51     35.05 o
  -8  30   4      426.70      290.19     73.34 o
  -7  30   4        1.64       55.84     52.66 o
  -6  30   4     1863.83     1868.00    189.52 o
  -5  30   4     1471.18     1452.54    170.68 o
  -4  30   4     1843.10     1944.28    201.61 o
  -3  30   4      839.25      853.10    139.67 o
  -2  30   4      939.12      983.00    148.74 o
  -1  30   4      298.99      316.49     91.19 o
   0  30   4      979.64      882.86    137.75 o
   1  30   4     1388.52     1452.53    174.76 o
   2  30   4     2003.90     2235.98    211.93 o
   3  30   4       52.63       54.62     42.75 o
   4  30   4        4.23       11.04     34.16 o
   5  30   4      905.21      843.64    119.88 o
  -6  31   4       20.53       17.50     26.66 o
  -5  31   4       16.20       24.01     42.19 o
  -4  31   4        7.85       42.22     43.16 o
  -3  31   4       72.86       78.95     52.00 o
  -2  31   4       44.24       90.20     53.23 o
  -1  31   4      283.52      358.89     87.11 o
   0  31   4     1434.18     1412.49    159.77 o
   1  31   4     1021.83     1154.93    143.48 o
   2  31   4      609.71      619.09    104.58 o
   3  31   4     1082.64     1214.86    139.34 o
 -21   1   5      178.23      127.53     40.46 o
 -20   1   5      115.18       57.20     66.95 o
 -18   1   5      500.96      481.60    115.89 o
 -17   1   5     8213.93     8521.83    373.57 o
 -16   1   5      545.05      500.70    100.16 o
 -15   1   5     7177.55     7075.85    338.69 o
 -14   1   5    14764.88    14686.97    393.03 o
 -13   1   5      111.05      160.39     37.46 o
 -12   1   5    19938.04    19910.31    353.38 o
 -11   1   5      400.99      409.17     57.55 o
 -10   1   5      901.79      807.09     93.00 o
  -9   1   5      307.64      304.53     55.46 o
  -8   1   5     3859.40     3879.33    169.21 o
  -7   1   5      668.76      837.84     71.65 o
  -6   1   5    12208.93    12437.61    280.44 o
  -5   1   5      464.84      620.53     49.11 o
  -4   1   5    15402.31    16664.25    367.99 o
  -3   1   5    10450.07    10143.16    288.35 o
  -2   1   5     2914.80     3121.66    163.00 o
  -1   1   5    39017.27    37246.09    571.05 o
   0   1   5     2883.79     2953.91    167.06 o
   1   1   5    13880.68    12974.13    369.83 o
   2   1   5      221.43      341.75     64.83 o
   3   1   5       38.03       98.69     43.54 o
   4   1   5     2474.99     2397.85    176.25 o
   5   1   5     6753.96     5497.80    277.91 o
   6   1   5      167.20      143.12     82.87 o
   7   1   5    24607.26    22884.02    363.36 o
   8   1   5      173.07      124.83     30.03 o
   9   1   5     2943.19     2831.84    125.42 o
  10   1   5    10656.76    10398.14    247.74 o
  11   1   5      764.14      753.14     70.57 o
  12   1   5     9106.91     8922.10    280.04 o
  13   1   5       37.74       36.62     53.60 o
  14   1   5      197.63      196.54     66.73 o
  15   1   5      287.18      340.64     77.12 o
  16   1   5     2280.98     2430.29    167.33 o
  17   1   5      764.72      807.12     90.57 o
  18   1   5     4099.58     3899.09    202.06 o
 -21   2   5      218.30      141.90     43.82 o
 -20   2   5    12044.17    12953.06    540.37 o
 -18   2   5     4929.46     5006.41    393.47 o
 -17   2   5     8259.09     9030.64    543.29 o
 -16   2   5      661.68      615.33    102.27 o
 -15   2   5    11171.17    11040.39    422.79 o
 -14   2   5     4028.68     3908.42    170.16 o
 -13   2   5     1312.34     1199.69     93.87 o
 -12   2   5     5482.37     5540.84    188.28 o
 -11   2   5    18503.22    18678.19    326.39 o
 -10   2   5      115.00       92.65     98.02 o
  -9   2   5    56057.14    54412.21    692.43 o
  -8   2   5      251.05      169.16     44.56 o
  -7   2   5    35621.38    33625.69    460.89 o
  -6   2   5    18798.27    19719.07    356.99 o
  -5   2   5       67.94       82.25     24.77 o
  -4   2   5    27559.79    29281.35    755.58 o
  -3   2   5     8709.40     8713.23    260.96 o
  -2   2   5     4090.52     4355.03    240.32 o
  -1   2   5     7064.53     7195.55    246.84 o
   0   2   5     8010.68     7572.73    262.23 o
   1   2   5     2987.57     3253.89    218.41 o
   2   2   5    59058.48    53234.45    749.16 o
   3   2   5      215.18      242.51     57.07 o
   4   2   5    32673.20    31244.21    627.20 o
   5   2   5      113.83       99.76     50.81 o
   6   2   5     7026.95     6795.41    323.06 o
   7   2   5     6178.61     5587.44    180.26 o
   8   2   5     4282.37     4007.07    141.94 o
   9   2   5    13032.85    12910.83    264.45 o
  10   2   5    14303.52    13924.74    285.83 o
  11   2   5      331.70      340.18     76.42 o
  12   2   5     1653.24     1843.62    145.70 o
  13   2   5    15931.58    15921.19    486.69 o
  14   2   5       58.97       45.11     45.61 o
  15   2   5    17506.11    18745.45    491.80 o
  16   2   5       87.42      139.15     44.25 o
  17   2   5     2293.70     2127.73    157.15 o
  18   2   5     1436.52     1231.53     93.88 o
 -21   3   5      587.13      455.15     97.84 o
 -20   3   5       86.13      137.04     80.99 o
 -19   3   5     2666.17     3055.35    283.33 o
 -18   3   5      130.61       57.94     87.62 o
 -17   3   5     2818.18     3035.33    317.14 o
 -16   3   5       46.15       28.65     75.58 o
 -15   3   5      266.70      302.80     80.85 o
 -14   3   5     1962.36     1904.96    120.59 o
 -13   3   5      148.67      192.74     40.78 o
 -12   3   5    17745.06    17550.33    336.05 o
 -11   3   5      897.76      958.74     75.69 o
 -10   3   5     1272.78     1344.88     97.78 o
  -9   3   5     1231.75     1459.50    114.80 o
  -8   3   5     2023.70     2270.37    132.70 o
  -7   3   5     3884.35     3965.24    160.17 o
  -6   3   5    11359.50    11310.34    323.36 o
  -5   3   5     4023.39     4572.55    126.50 o
  -4   3   5    11578.74    11410.55    239.85 o
  -3   3   5    11112.13    10457.51    278.59 o
  -2   3   5     4146.26     3848.79    169.70 o
  -1   3   5    33374.96    32652.76    548.66 o
   0   3   5      307.63      336.09     56.30 o
   1   3   5     6800.92     6090.99    238.10 o
   2   3   5      380.70      319.60     60.21 o
   3   3   5    11990.28    12329.63    368.85 o
   4   3   5       22.83       23.39     45.93 o
   5   3   5    24644.80    23417.71   1211.74 o
   6   3   5       10.99        7.05     31.73 o
   7   3   5    21352.43    19644.04    337.86 o
   8   3   5     4518.67     4082.10    163.36 o
   9   3   5     7120.69     6647.50    188.88 o
  10   3   5    16134.25    16033.29    354.10 o
  11   3   5      376.56      358.31     54.56 o
  12   3   5      675.19      675.17     90.43 o
  13   3   5     1875.69     2000.45    172.81 o
  14   3   5      544.97      695.90    125.84 o
  15   3   5      288.67      270.82     77.88 o
  16   3   5     2933.08     2962.68    180.80 o
  17   3   5       56.22       54.98     25.81 o
  18   3   5     5871.58     5328.42    318.67 o
 -21   4   5       79.26       84.17     56.53 o
 -20   4   5       22.34       -0.26     50.63 o
 -19   4   5      336.79      367.46    202.39 o
 -18   4   5      231.54       70.17     85.13 o
 -17   4   5      490.85      486.81    137.23 o
 -16   4   5      522.59      624.88    156.64 o
 -15   4   5     4006.15     4026.21    313.97 o
 -14   4   5      844.32      902.77     84.82 o
 -13   4   5       12.15       41.33     30.33 o
 -12   4   5        0.21       34.77     40.00 o
 -11   4   5     1996.86     2069.12    110.97 o
 -10   4   5       30.19       65.91     30.33 o
  -9   4   5      573.70      565.02     72.92 o
  -8   4   5      868.07      701.12     75.73 o
  -7   4   5       63.41       66.72     21.82 o
  -6   4   5     1631.99     1838.34    102.16 o
  -5   4   5     1705.07     1816.90     83.40 o
  -4   4   5     4510.99     4964.73    168.96 o
  -3   4   5    15220.90    15622.47    585.01 o
  -2   4   5      560.31      546.80     61.96 o
  -1   4   5     8704.45     9108.69    252.88 o
   0   4   5      669.24      803.46    100.36 o
   1   4   5      331.95      353.86     58.04 o
   2   4   5      644.09      817.31    194.63 o
   3   4   5     3519.47     3298.37    188.23 o
   4   4   5      972.53      834.30    101.72 o
   5   4   5     1438.78     1249.13    130.96 o
   6   4   5     1889.94     1873.03    166.50 o
   7   4   5     1747.12     1760.09    102.88 o
   8   4   5      168.88      216.41     40.60 o
   9   4   5     3466.00     3406.66    133.07 o
  10   4   5       92.98      161.19     35.74 o
  11   4   5      159.36      166.20     37.29 o
  12   4   5     2900.62     3020.93    181.03 o
  13   4   5     3497.45     3645.67    229.64 o
  14   4   5      233.08      221.40     64.65 o
  15   4   5     1212.27     1216.73    124.89 o
  16   4   5      926.13      871.10     99.64 o
  17   4   5      752.00      615.87     74.85 o
  18   4   5       17.82      104.02     36.00 o
 -21   5   5      628.43      520.09     97.01 o
 -20   5   5       72.40       69.29     76.78 o
 -19   5   5     3655.10     4135.06    322.73 o
 -18   5   5     1329.03     1478.28    150.00 o
 -17   5   5    10207.20    10871.96    591.59 o
 -16   5   5      754.06      728.79    173.60 o
 -15   5   5     2153.88     2005.38    268.98 o
 -14   5   5     4731.76     4695.46    280.33 o
 -13   5   5       41.33       64.57     49.01 o
 -12   5   5    13854.34    13462.10    298.96 o
 -11   5   5      309.13      262.60     40.57 o
 -10   5   5     5282.36     4718.59    184.83 o
  -9   5   5      238.43      313.52     75.32 o
  -8   5   5     1667.94     1575.97    114.00 o
  -7   5   5     1619.77     1747.70    111.37 o
  -6   5   5     9003.23     8486.08    223.97 o
  -5   5   5     9625.69    10500.94    207.10 o
  -4   5   5    34399.00    36012.98    906.55 o
  -3   5   5     2452.63     2050.75    219.41 o
  -2   5   5      297.34      373.58    106.26 o
  -1   5   5    47176.30    44992.91   1040.34 o
   0   5   5     4654.06     5151.28    356.10 o
   1   5   5    10967.72    10299.94    508.67 o
   2   5   5     1908.64     1801.78    124.85 o
   3   5   5     5754.73     5466.70    231.41 o
   4   5   5     3046.32     2829.42    264.43 o
   5   5   5    22786.09    21600.82    717.77 o
   6   5   5     1035.43      906.90    183.36 o
   7   5   5    15996.62    15433.19    333.96 o
   8   5   5     1248.46     1110.61     95.15 o
   9   5   5     1434.90     1515.67    117.32 o
  10   5   5     5184.93     5355.60    189.20 o
  11   5   5     4215.87     4388.34    174.72 o
  12   5   5     9999.96    10425.86    330.75 o
  13   5   5     2377.88     2482.94    185.42 o
  14   5   5      646.46      633.88     98.52 o
  15   5   5      417.92      345.62    121.18 o
  16   5   5     2994.82     3072.01    272.18 o
  17   5   5      587.22      545.91     68.82 o
 -20   6   5    13384.69    14819.72    548.79 o
 -19   6   5      882.36      857.26    118.05 o
 -18   6   5     3722.89     3651.45    227.71 o
 -17   6   5     4941.64     5486.13    291.18 o
 -16   6   5     1357.80     1582.24    247.72 o
 -15   6   5     2286.35     2012.00    272.53 o
 -14   6   5     5911.56     5464.02    240.73 o
 -13   6   5       32.16       57.84     41.82 o
 -12   6   5     5151.32     5057.51    185.52 o
 -11   6   5    10359.25     9671.81    243.67 o
 -10   6   5       92.87       54.96     27.37 o
  -9   6   5    45374.93    44033.45    652.77 o
  -8   6   5      832.25      836.94     85.86 o
  -7   6   5    25674.58    24621.48    426.31 o
  -6   6   5     5861.33     5774.88    225.67 o
  -5   6   5      932.22     1286.93     95.02 o
  -4   6   5    21148.58    19358.80    682.89 o
  -3   6   5    12715.32    11662.40    533.76 o
  -2   6   5     9490.77     9312.84    485.77 o
  -1   6   5    26477.99    24918.41    793.54 o
   0   6   5    34193.97    32809.93    911.19 o
   1   6   5     6142.40     6439.82    416.35 o
   2   6   5    36888.70    34044.51    955.51 o
   3   6   5       56.49       70.93     59.68 o
   4   6   5    28123.77    27164.25    903.10 o
   5   6   5     1333.80     1178.42    197.88 o
   6   6   5     1145.95     1300.26    136.39 o
   7   6   5     7610.93     7305.69    231.81 o
   8   6   5    10375.76     9712.92    280.42 o
   9   6   5     2280.40     2095.52    138.04 o
  10   6   5     2169.95     2335.30    150.16 o
  11   6   5      897.18      856.49    136.47 o
  12   6   5       87.41       79.15     50.48 o
  13   6   5    11022.11    11393.07    453.01 o
  14   6   5        0.72       44.83     59.26 o
  15   6   5    12150.09    12789.25    376.35 o
  16   6   5       30.53      -16.10     50.25 o
  17   6   5     2662.56     2608.23    234.48 o
 -20   7   5       65.44      154.64     80.18 o
 -19   7   5      840.83      865.46    107.86 o
 -18   7   5      474.88      306.58    163.95 o
 -17   7   5     2137.27     2360.94    193.58 o
 -16   7   5     3901.06     3807.87    246.88 o
 -15   7   5     6216.71     6205.09    461.21 o
 -14   7   5     1184.36     1293.28    116.99 o
 -13   7   5     2549.84     2644.90    162.64 o
 -12   7   5     4771.26     4593.90    206.22 o
 -11   7   5     1616.74     1549.45    115.46 o
 -10   7   5    10755.86    10608.73    269.62 o
  -9   7   5       29.14       65.87     29.73 o
  -8   7   5      773.30      643.46     75.39 o
  -7   7   5      610.71      579.38     92.85 o
  -6   7   5     6879.08     6950.94    240.21 o
  -5   7   5     6931.39     6853.15    223.66 o
  -4   7   5    10912.03     9985.34    503.21 o
  -3   7   5    12053.47    11697.81    546.41 o
  -2   7   5     5963.14     5698.29    381.18 o
  -1   7   5     2207.74     1881.17    223.70 o
   0   7   5       26.47       11.13     44.50 o
   1   7   5     3526.72     3581.77    315.02 o
   2   7   5       40.64       36.14     47.17 o
   3   7   5       32.77       98.45     78.67 o
   4   7   5       35.88       18.95     64.87 o
   5   7   5     9339.41     8710.31    533.43 o
   6   7   5     1724.52     1643.80    155.17 o
   7   7   5     9584.05     9423.98    295.16 o
   8   7   5     3696.67     3530.99    170.39 o
   9   7   5     2493.84     2445.08    148.21 o
  10   7   5      912.75      993.43     99.61 o
  11   7   5      111.53       37.15     49.83 o
  12   7   5      652.31      916.93    183.67 o
  13   7   5      640.71      728.11    178.15 o
  14   7   5      157.18      136.21     96.85 o
  15   7   5      241.24      263.05    104.94 o
  16   7   5     1304.03     1272.79    184.03 o
  17   7   5       99.18      173.15     73.88 o
 -20   8   5       94.70       76.59     50.27 o
 -19   8   5      377.60      285.83     66.62 o
 -18   8   5       57.55      104.63     52.66 o
 -17   8   5       58.55      148.15     64.69 o
 -16   8   5     1391.17     1514.39    160.15 o
 -15   8   5     3626.51     3760.36    246.59 o
 -14   8   5     5235.33     5088.22    421.84 o
 -13   8   5     6234.92     5820.48    241.57 o
 -12   8   5      154.75      103.57     39.22 o
 -11   8   5       91.14       91.16     50.14 o
 -10   8   5     2526.66     2413.82    139.37 o
  -9   8   5     8828.28     8703.30    250.02 o
  -8   8   5      397.87      335.46     62.58 o
  -7   8   5     5209.54     4904.68    271.19 o
  -6   8   5      107.61      117.80     36.77 o
  -5   8   5       27.77       45.40     55.29 o
  -4   8   5     1278.28     1182.46    179.84 o
  -3   8   5    10603.72    10868.90    531.44 o
  -2   8   5     3543.73     3589.60    309.14 o
  -1   8   5     9560.70    10083.26    517.67 o
   0   8   5        2.99       20.75     46.28 o
   1   8   5      173.56      271.20     96.98 o
   2   8   5     3966.10     3818.51    331.53 o
   3   8   5     3522.06     3516.33    327.68 o
   4   8   5     1174.99     1012.62    179.95 o
   5   8   5      952.94      861.62    173.97 o
   6   8   5     1098.14     1103.73     88.53 o
   7   8   5     4511.91     4572.16    185.76 o
   8   8   5     1589.28     1628.16    117.31 o
   9   8   5     1000.05     1094.42     99.27 o
  10   8   5       26.92       12.39     34.02 o
  11   8   5     1648.54     1607.62    176.72 o
  12   8   5      628.22      713.27    174.48 o
  13   8   5     2562.53     2690.41    316.09 o
  14   8   5     1543.61     1790.68    253.19 o
  15   8   5     1850.66     1821.35    234.53 o
  16   8   5     1659.90     1633.55    205.86 o
  17   8   5       35.44       65.76     55.95 o
 -20   9   5      162.84      147.37     50.42 o
 -19   9   5     3031.22     3211.42    191.77 o
 -18   9   5     1356.15     1428.33    140.35 o
 -17   9   5     8108.59     8281.17    347.16 o
 -16   9   5      194.67      287.56    100.70 o
 -15   9   5     6842.84     6725.62    327.67 o
 -14   9   5      700.63      644.75    105.48 o
 -13   9   5     1289.20     1347.36    100.53 o
 -12   9   5     3442.51     3226.07    177.45 o
 -11   9   5       89.19       64.64     28.84 o
 -10   9   5    11398.94    10778.03    298.14 o
  -9   9   5      403.47      500.37     64.54 o
  -8   9   5      592.88      602.59     80.48 o
  -7   9   5    10216.90    10045.53    395.93 o
  -6   9   5    27004.86    26725.30    495.46 o
  -5   9   5     5050.09     5375.42    385.82 o
  -4   9   5     5899.01     5723.33    391.85 o
  -3   9   5     9340.04     9388.18    500.37 o
  -2   9   5      441.71      427.23    113.89 o
  -1   9   5    50871.22    50271.73   1168.24 o
   0   9   5     1623.07     1516.29    210.54 o
   1   9   5    17772.61    17230.15    701.04 o
   2   9   5     2977.76     2865.74    292.67 o
   3   9   5     1949.23     1939.96    246.08 o
   4   9   5     2093.63     1825.13    246.87 o
   5   9   5    26699.41    25302.45    594.68 o
   6   9   5     4176.91     3651.45    159.82 o
   7   9   5    11987.24    11731.70    297.18 o
   8   9   5      129.21      145.98     37.41 o
   9   9   5       35.78       39.06     28.38 o
  10   9   5     5355.07     5820.52    273.85 o
  11   9   5      357.67      393.76     95.25 o
  12   9   5     6213.03     6709.16    502.91 o
  13   9   5      801.47      780.83    176.82 o
  14   9   5      219.29       94.73     88.51 o
  15   9   5        8.02      110.53     80.05 o
  16   9   5     2454.35     2617.16    253.48 o
  17   9   5     1012.49     1023.68    143.46 o
 -20  10   5     6796.16     6882.78    241.29 o
 -19  10   5      505.45      417.69     94.05 o
 -18  10   5     4580.68     4668.35    244.06 o
 -17  10   5     1882.92     2111.29    292.90 o
 -16  10   5     3127.87     3087.49    220.19 o
 -15  10   5     3024.15     3334.08    233.02 o
 -14  10   5     3006.61     2989.71    217.11 o
 -13  10   5        2.59      -37.41     38.23 o
 -12  10   5      181.75      208.50     39.07 o
 -11  10   5     8589.65     8505.42    239.80 o
 -10  10   5     2212.76     2307.76    119.11 o
  -9  10   5    33031.22    32589.35    605.44 o
  -8  10   5     4959.90     4979.28    287.33 o
  -7  10   5    19239.82    18507.02    551.00 o
  -6  10   5     7094.87     6820.45    440.14 o
  -5  10   5      487.80      358.40    105.76 o
  -4  10   5     4859.45     4333.31    345.56 o
  -3  10   5     9361.43     8859.14    494.75 o
  -2  10   5     2264.22     2201.77    247.89 o
  -1  10   5    17317.84    17912.81    707.61 o
   0  10   5     3219.11     3030.53    293.84 o
   1  10   5     3093.55     2840.66    294.81 o
   2  10   5    43878.59    43927.62   1150.28 o
   3  10   5     6282.02     6566.04    453.46 o
   4  10   5    20887.33    20682.30    824.11 o
   5  10   5     7734.34     7582.78    332.65 o
   6  10   5      305.29      180.41     58.53 o
   7  10   5     3593.74     3620.34    166.64 o
   8  10   5     1885.00     2191.89    133.74 o
   9  10   5     3722.66     3821.02    183.15 o
  10  10   5     8733.53     8997.97    636.83 o
  11  10   5      147.62       84.01     46.23 o
  12  10   5     4635.00     4930.20    434.01 o
  13  10   5    13255.77    13807.79    697.68 o
  14  10   5      107.16      179.94     78.80 o
  15  10   5    10966.43    12073.00    582.29 o
  16  10   5      252.22      236.77     80.37 o
  17  10   5     1959.55     2026.10    195.44 o
 -19  11   5      104.27       19.84     35.54 o
 -18  11   5      764.36      834.89    163.66 o
 -17  11   5     1913.78     2115.30    174.29 o
 -16  11   5     2253.91     2573.09    198.30 o
 -15  11   5     5487.11     5443.43    290.32 o
 -14  11   5     7317.00     7483.31    338.95 o
 -13  11   5      646.97      568.46     97.08 o
 -12  11   5     8444.41     7834.66    236.16 o
 -11  11   5      545.45      603.47     65.61 o
 -10  11   5     3538.17     3307.78    178.25 o
  -9  11   5     2134.77     2135.56    179.44 o
  -8  11   5      584.41      559.95     79.33 o
  -7  11   5       47.90      116.97     61.90 o
  -6  11   5     1614.96     1917.04    240.83 o
  -5  11   5     9009.78     8924.95    505.15 o
  -4  11   5     6827.23     6913.78    442.97 o
  -3  11   5    16459.76    15954.34    667.02 o
  -2  11   5    11224.42    10415.11    544.16 o
  -1  11   5     9781.55     9778.50    533.85 o
   0  11   5      539.69      497.52    134.89 o
   1  11   5      968.91     1106.10    189.71 o
   2  11   5      394.20      496.89    131.16 o
   3  11   5     2205.83     2372.10    280.02 o
   4  11   5     2469.36     2035.40    171.20 o
   5  11   5      786.31      885.99    118.36 o
   6  11   5     3079.82     2866.58    169.21 o
   7  11   5     7229.28     7048.55    230.57 o
   8  11   5     2152.10     2184.67    135.24 o
   9  11   5     4629.30     4564.62    232.38 o
  10  11   5     6312.35     6234.70    332.81 o
  11  11   5       77.22       35.42     92.92 o
  12  11   5     4718.28     4670.60    426.54 o
  13  11   5      248.32      172.59    105.61 o
  14  11   5        0.00       72.04     75.73 o
  15  11   5       44.14      112.20     72.82 o
  16  11   5      718.65      750.80    131.09 o
 -19  12   5     1101.45      942.27     96.12 o
 -18  12   5      164.17      189.77     61.61 o
 -17  12   5      405.16      491.65    138.47 o
 -16  12   5     1912.78     2238.35    186.83 o
 -15  12   5     1664.85     1798.75    171.28 o
 -14  12   5     2537.92     2648.66    204.44 o
 -13  12   5      418.59      425.95     84.37 o
 -12  12   5      141.01      124.54     56.50 o
 -11  12   5       17.76       41.45     27.39 o
 -10  12   5     5859.94     6237.66    476.01 o
  -9  12   5     4800.88     4681.09    240.64 o
  -8  12   5     6343.45     6749.92    425.50 o
  -7  12   5     8573.35     8343.01    455.34 o
  -6  12   5      223.28      283.91     66.86 o
  -5  12   5       81.30      116.80     76.47 o
  -4  12   5    13292.64    13744.58    625.84 o
  -3  12   5     7993.46     8141.16    483.39 o
  -2  12   5     8173.97     7998.72    484.09 o
  -1  12   5     5275.76     5846.72    418.10 o
   0  12   5       21.57       67.43     55.47 o
   1  12   5      257.93      361.66    115.83 o
   2  12   5    11954.85    12425.14    630.52 o
   3  12   5    10609.48    10267.04    379.36 o
   4  12   5     3301.47     2881.48    205.39 o
   5  12   5     1275.74     1096.27    104.37 o
   6  12   5     1019.62      938.68     99.28 o
   7  12   5     1702.92     1709.43    114.84 o
   8  12   5     1211.64     1114.35    113.15 o
   9  12   5     1581.66     1624.18    136.27 o
  10  12   5      303.93      371.20     86.44 o
  11  12   5      858.13      670.01    176.72 o
  12  12   5     1443.03     1311.83    224.20 o
  13  12   5     1120.58     1492.73    225.62 o
  14  12   5     4373.81     4687.11    380.42 o
  15  12   5     2564.14     2433.01    249.62 o
  16  12   5      654.79      697.98    123.10 o
 -19  13   5     1537.57     1454.34    113.11 o
 -18  13   5     1232.49     1342.14    122.10 o
 -17  13   5     8899.19     8995.78    519.94 o
 -16  13   5       46.44      112.14    161.74 o
 -15  13   5     2695.50     2695.02    200.37 o
 -14  13   5     6642.43     7000.55    323.86 o
 -13  13   5      965.39      963.28    121.52 o
 -12  13   5    17216.66    16893.72    564.85 o
 -11  13   5     2931.54     2759.21    138.77 o
 -10  13   5     5800.47     5888.02    284.09 o
  -9  13   5     1070.10     1101.90    193.03 o
  -8  13   5     1278.07     1508.99    206.05 o
  -7  13   5     5235.27     5864.20    397.02 o
  -6  13   5    21014.95    21929.02    740.95 o
  -5  13   5      156.55      231.67     59.96 o
  -4  13   5    12565.84    12292.65    752.98 o
  -3  13   5     7941.85     7629.81    472.02 o
  -2  13   5        5.33       28.35     53.15 o
  -1  13   5    23193.01    22490.77    821.48 o
   0  13   5     2378.17     2165.09    261.81 o
   1  13   5    15149.89    16220.00    722.34 o
   2  13   5      872.56     1018.42    185.01 o
   3  13   5     1675.89     1685.24    132.24 o
   4  13   5      846.40      869.51     93.15 o
   5  13   5    27358.24    27148.99    508.04 o
   6  13   5     1407.02     1525.51    125.26 o
   7  13   5    15358.09    15060.88    418.53 o
   8  13   5      403.32      338.77     61.73 o
   9  13   5      248.14      268.44     68.12 o
  10  13   5     9567.88     9569.54    603.70 o
  11  13   5     6288.36     6149.92    488.38 o
  12  13   5    13107.78    14031.90    712.05 o
  13  13   5     2438.46     2504.66    292.47 o
  14  13   5     1326.09     1512.68    210.64 o
  15  13   5      804.12      870.81    153.46 o
  16  13   5     2517.35     2488.69    218.73 o
 -19  14   5      546.82      535.70     66.57 o
 -18  14   5     3351.83     2983.25    336.54 o
 -17  14   5     2305.44     2348.60    298.22 o
 -16  14   5        4.62       19.19    109.84 o
 -15  14   5     1686.67     1732.38    161.55 o
 -14  14   5     2013.71     1878.63    168.01 o
 -13  14   5      110.45       33.40     39.24 o
 -12  14   5     1192.58     1306.37    138.84 o
 -11  14   5     3410.52     3264.52    177.37 o
 -10  14   5      915.03     1157.22    202.58 o
  -9  14   5    11161.56    11408.10    600.34 o
  -8  14   5     5520.69     5960.87    421.62 o
  -7  14   5     8228.32     8900.62    504.90 o
  -6  14   5    10622.03    11006.11    546.40 o
  -5  14   5      345.47      346.90     72.10 o
  -4  14   5     7188.97     7354.56    316.15 o
  -3  14   5     5844.23     5492.72    273.35 o
  -2  14   5      427.43      400.03     78.39 o
  -1  14   5     7195.19     6678.48    242.60 o
   0  14   5     2333.26     2013.33    178.18 o
   1  14   5     4647.73     4983.29    267.58 o
   2  14   5    13316.17    13295.40    623.53 o
   3  14   5     7773.68     8114.72    275.90 o
   4  14   5    14775.36    14115.95    470.43 o
   5  14   5     2960.15     2951.26    172.19 o
   6  14   5     2674.42     2611.45    163.61 o
   7  14   5      521.05      508.48     74.74 o
   8  14   5      530.86      555.62     89.77 o
   9  14   5      236.61      262.97     66.21 o
  10  14   5     6016.69     5882.37    704.81 o
  11  14   5      141.91       77.61     88.26 o
  12  14   5     3512.54     4064.57    378.24 o
  13  14   5     5779.06     6933.04    465.84 o
  14  14   5      577.15      677.68    139.77 o
  15  14   5     6554.41     6503.88    380.40 o
  16  14   5      364.91      280.36     78.28 o
 -18  15   5      569.34      702.03    104.31 o
 -17  15   5      632.36      852.01    101.19 o
 -16  15   5     2425.03     2472.40    179.06 o
 -15  15   5     3883.34     3919.80    232.81 o
 -14  15   5     4082.47     4034.05    239.19 o
 -13  15   5     7809.27     7497.80    342.59 o
 -12  15   5     1876.48     1869.78    161.80 o
 -11  15   5     3112.33     3525.46    356.04 o
 -10  15   5      256.92      212.99     99.76 o
  -9  15   5      633.22      734.60    156.44 o
  -8  15   5       15.13       35.63     58.75 o
  -7  15   5     1872.28     2259.28    265.22 o
  -6  15   5       59.30       69.14     72.84 o
  -5  15   5    10563.37    10151.70    385.42 o
  -4  15   5     2980.26     2931.15    206.58 o
  -3  15   5    11232.91    11283.45    402.42 o
  -2  15   5    12490.87    12750.24    426.55 o
  -1  15   5     6334.69     6455.92    246.42 o
   0  15   5    10635.54    11171.36    422.08 o
   1  15   5      227.08      237.74     70.93 o
   2  15   5       86.31      151.70     52.81 o
   3  15   5     2359.67     2530.13    164.43 o
   4  15   5     1637.60     1702.16    130.64 o
   5  15   5      361.27      295.44     57.96 o
   6  15   5     3634.28     3372.73    186.39 o
   7  15   5     1401.58     1363.69    121.55 o
   8  15   5     6176.94     5905.98    290.06 o
   9  15   5     2657.10     2586.38    192.28 o
  10  15   5     2305.78     2214.90    185.44 o
  11  15   5     4340.50     4020.41    533.29 o
  12  15   5      569.75      532.11    148.59 o
  13  15   5      289.13      275.76    106.28 o
  14  15   5       52.57      -18.24     52.53 o
  15  15   5      790.06      651.15    121.61 o
 -18  16   5      317.54      315.29     54.93 o
 -17  16   5      500.33      658.32    309.14 o
 -16  16   5     2617.14     2704.13    179.80 o
 -15  16   5     4626.81     4436.23    238.15 o
 -14  16   5     1399.29     1264.82    134.72 o
 -13  16   5     1122.93      970.03    118.39 o
 -12  16   5      829.73      774.45    107.38 o
 -11  16   5      371.73      213.46    108.86 o
 -10  16   5     3956.26     3858.68    370.69 o
  -9  16   5     4008.04     4220.01    379.88 o
  -8  16   5     5354.87     5561.03    431.68 o
  -7  16   5     6735.98     6400.42    453.04 o
  -6  16   5        6.98       79.54     77.37 o
  -5  16   5     2042.23     2115.45    181.97 o
  -4  16   5    12680.41    12880.03    440.25 o
  -3  16   5     5505.90     5383.94    420.36 o
  -2  16   5    11639.23    12171.41    426.58 o
  -1  16   5       46.70       65.00     31.01 o
   0  16   5      182.58      306.97     61.02 o
   1  16   5     4859.55     5204.63    283.05 o
   2  16   5    10307.04    10446.51    319.03 o
   3  16   5     8805.70     8869.07    296.85 o
   4  16   5     3735.09     3745.47    194.85 o
   5  16   5      395.05      330.77     64.11 o
   6  16   5       50.02       53.93     37.72 o
   7  16   5      783.31      749.88    106.64 o
   8  16   5     5123.08     5227.93    272.08 o
   9  16   5     5495.49     5807.96    240.97 o
  10  16   5     3292.40     3272.12    267.15 o
  11  16   5     2136.38     2065.75    169.43 o
  12  16   5     1029.89      855.69    171.11 o
  13  16   5      667.63      890.36    166.19 o
  14  16   5     6028.54     6104.85    374.18 o
  15  16   5     1600.78     1838.07    184.17 o
 -17  17   5     4235.34     4145.21    337.13 o
 -16  17   5        8.75       35.77    140.21 o
 -15  17   5     4711.55     4385.79    227.89 o
 -14  17   5     8441.45     8732.41    330.16 o
 -13  17   5       45.42        6.37     78.35 o
 -12  17   5    15835.25    15364.49   1071.47 o
 -11  17   5      558.39      706.05    169.94 o
 -10  17   5     2712.61     2819.31    324.41 o
  -9  17   5       73.75      110.55     77.63 o
  -8  17   5     1539.84     1634.68    247.32 o
  -7  17   5      333.76      461.42    132.98 o
  -6  17   5    10265.12    10831.76    595.28 o
  -5  17   5      767.50      897.43    121.35 o
  -4  17   5     9071.09     9394.10    382.09 o
  -3  17   5    14305.52    14509.69    474.23 o
  -2  17   5      978.93     1120.07    132.35 o
  -1  17   5    24513.30    24847.79    504.02 o
   0  17   5     2122.65     2021.26    145.80 o
   1  17   5    15495.55    16307.17    504.06 o
   2  17   5     2088.75     2106.67    208.15 o
   3  17   5       44.72      116.38     41.31 o
   4  17   5      310.59      331.75     64.06 o
   5  17   5     6709.99     6743.05    260.66 o
   6  17   5     1684.05     1709.29    156.83 o
   7  17   5    10101.02     9770.04    369.30 o
   8  17   5      896.24      875.98    114.04 o
   9  17   5     2661.62     2773.27    165.31 o
  10  17   5    10265.03    10234.33    379.55 o
  11  17   5      104.69       34.54     33.35 o
  12  17   5     8076.75     8152.53    529.75 o
  13  17   5      795.77      809.80    147.57 o
  14  17   5      599.00      756.07    133.06 o
 -17  18   5     1579.53     1788.33    237.44 o
 -16  18   5     1044.35      893.74    247.14 o
 -15  18   5      969.79      906.60    137.75 o
 -14  18   5     1003.42      758.00     95.96 o
 -13  18   5       70.25       -9.63     52.67 o
 -12  18   5     3680.97     3771.79    373.62 o
 -11  18   5     3237.95     3644.14    371.75 o
 -10  18   5     2006.01     2075.34    278.66 o
  -9  18   5     5033.29     4751.08    419.60 o
  -8  18   5     3685.97     4236.45    393.36 o
  -7  18   5    11547.65    12170.24    653.69 o
  -6  18   5     1244.66     1621.57    246.25 o
  -5  18   5      882.63      948.46    190.88 o
  -4  18   5     1254.11     1270.27    144.93 o
  -3  18   5     2059.13     2194.81    188.06 o
  -2  18   5      793.86      874.51    118.93 o
  -1  18   5      188.97      187.72     50.19 o
   0  18   5      161.36      124.83     50.73 o
   1  18   5     2823.08     3057.42    221.47 o
   2  18   5     1208.87     1207.66    111.02 o
   3  18   5    15060.92    15429.23    390.25 o
   4  18   5     4269.61     4320.51    208.25 o
   5  18   5     2401.87     2636.80    194.28 o
   6  18   5     1858.69     1838.23    159.95 o
   7  18   5      280.20      278.42     67.62 o
   8  18   5      474.25      441.04    118.36 o
   9  18   5       22.29        0.23     39.17 o
  10  18   5     1042.00     1131.08    125.76 o
  11  18   5     1765.39     1881.51    150.97 o
  12  18   5     1187.22     1150.26    108.58 o
  13  18   5     2488.99     2574.61    234.56 o
  14  18   5     1388.94     1177.36    141.71 o
 -17  19   5      196.67      269.72    200.41 o
 -16  19   5     2716.21     2615.36    419.41 o
 -15  19   5     2259.82     2070.14    141.15 o
 -14  19   5     2337.23     2084.82    196.81 o
 -13  19   5     6963.16     6648.47    470.08 o
 -12  19   5      290.98      293.24     93.58 o
 -11  19   5     4146.69     4480.12    403.91 o
 -10  19   5     3655.45     3627.90    364.55 o
  -9  19   5      183.58      240.54    113.92 o
  -8  19   5      103.96      110.20     71.28 o
  -7  19   5     2927.72     3067.20    333.96 o
  -6  19   5       15.29      -49.32     70.00 o
  -5  19   5     1384.50     1502.03    236.96 o
  -4  19   5     5281.74     5410.82    297.66 o
  -3  19   5     1439.06     1326.71    150.18 o
  -2  19   5     5524.04     5660.78    313.46 o
  -1  19   5     1293.47     1202.56    117.66 o
   0  19   5      879.10      937.49    102.46 o
   1  19   5      402.20      359.59    143.09 o
   2  19   5      101.90      260.34     58.51 o
   3  19   5     3155.45     3089.68    175.23 o
   4  19   5     1090.56     1024.49    120.81 o
   5  19   5       54.38      121.59     50.57 o
   6  19   5     4422.49     4712.07    467.44 o
   7  19   5      106.63      179.89     58.84 o
   8  19   5     3427.37     3387.92    208.92 o
   9  19   5     3127.29     2980.80    204.47 o
  10  19   5      240.66      160.14     53.32 o
  11  19   5     5773.05     5800.04    252.94 o
  12  19   5      300.65      263.54     50.27 o
  13  19   5      219.36      211.29     41.59 o
 -16  20   5      184.77      600.41    140.88 o
 -15  20   5     3478.66     3676.09    308.26 o
 -14  20   5     2847.84     2796.71    286.63 o
 -13  20   5     1135.59      936.32    178.50 o
 -12  20   5       81.35      -48.27     97.35 o
 -11  20   5     1368.90     1456.48    231.44 o
 -10  20   5     8219.19     9577.82    589.33 o
  -9  20   5     1050.11     1266.51    219.98 o
  -8  20   5     9155.16    10225.62    611.96 o
  -7  20   5      669.05      608.20    159.94 o
  -6  20   5      455.05      655.06    160.69 o
  -5  20   5      274.98      257.95     98.15 o
  -4  20   5     5267.70     5871.51    461.90 o
  -3  20   5     7034.71     7128.20    339.67 o
  -2  20   5     4854.55     5006.17    284.04 o
  -1  20   5      406.11      425.99     80.18 o
   0  20   5      139.46      162.23     49.93 o
   1  20   5     4567.63     4638.81    187.52 o
   2  20   5     2748.64     3045.84    325.07 o
   3  20   5     3631.42     3557.26    223.86 o
   4  20   5     1311.70     1333.33    135.50 o
   5  20   5     1225.52     1104.15    132.61 o
   6  20   5      872.91      756.91    101.07 o
   7  20   5      303.05      370.32     71.71 o
   8  20   5     6670.12     6370.83    230.47 o
   9  20   5     5374.83     5091.37    256.55 o
  10  20   5     2285.92     2411.05    167.93 o
  11  20   5      825.39      834.06     92.77 o
  12  20   5      592.06      549.30     68.98 o
  13  20   5     1319.96     1172.15     84.69 o
 -15  21   5     1872.64     1813.04    211.00 o
 -14  21   5     2507.23     2694.98    268.89 o
 -13  21   5       17.98      -46.30    121.49 o
 -12  21   5     9141.31     9194.63    543.44 o
 -11  21   5      840.55      762.81    173.79 o
 -10  21   5     3143.69     3235.70    338.33 o
  -9  21   5      345.39      221.00     96.32 o
  -8  21   5      572.99      673.73    169.53 o
  -7  21   5      793.09      844.30    180.67 o
  -6  21   5    10794.98    11417.74    651.84 o
  -5  21   5       74.07       67.72     86.11 o
  -4  21   5    10586.14    11780.41    659.12 o
  -3  21   5     4072.12     4656.55    411.97 o
  -2  21   5       82.35      102.26     55.97 o
  -1  21   5     3031.79     3238.16    331.98 o
   0  21   5      862.80     1153.31    147.10 o
   1  21   5     3109.29     3228.51    178.86 o
   2  21   5      109.32       80.68     35.47 o
   3  21   5       14.95       96.27     49.87 o
   4  21   5      286.58      273.16     63.88 o
   5  21   5     7875.86     8128.56    321.75 o
   6  21   5      295.68      323.01     68.65 o
   7  21   5     6455.96     6695.66    425.71 o
   8  21   5      841.51      850.68    108.30 o
   9  21   5     1129.72     1172.16    120.03 o
  10  21   5     3944.77     4091.26    206.21 o
  11  21   5      137.25       98.40     58.07 o
  12  21   5     2346.38     2264.34    144.72 o
 -15  22   5       37.09      218.94     94.45 o
 -14  22   5        7.83      -34.31     68.87 o
 -13  22   5      432.14      351.65     96.79 o
 -12  22   5     1083.86     1132.11    178.18 o
 -11  22   5     1437.40     1388.97    216.06 o
 -10  22   5     2937.92     3167.66    332.91 o
  -9  22   5     5508.57     5361.30    433.63 o
  -8  22   5     4206.11     4107.45    389.35 o
  -7  22   5     1834.21     1933.91    271.49 o
  -6  22   5     4588.41     5444.85    448.32 o
  -5  22   5      125.93      192.62     98.62 o
  -4  22   5     4097.79     4568.58    410.17 o
  -3  22   5    10247.29    11261.48    632.09 o
  -2  22   5       14.93       19.05     63.80 o
  -1  22   5       55.51       99.77     78.92 o
   0  22   5     5937.61     6123.59    292.95 o
   1  22   5    12960.10    13835.85    362.98 o
   2  22   5    12234.81    12597.06    341.35 o
   3  22   5     1104.26     1110.92    121.32 o
   4  22   5     9972.43    10104.78    353.80 o
   5  22   5     1144.15     1379.31    206.92 o
   6  22   5     3186.43     3190.41    299.80 o
   7  22   5      783.34      678.66    117.35 o
   8  22   5       65.72       44.80     37.37 o
   9  22   5      397.90      474.47     92.04 o
  10  22   5      631.24      608.22     76.31 o
  11  22   5     1046.08     1028.91     88.68 o
  12  22   5     2328.26     2049.16    135.95 o
 -14  23   5      190.67      208.32     87.65 o
 -13  23   5     3255.11     3338.38    285.51 o
 -12  23   5      351.18      268.89     66.87 o
 -11  23   5     4853.84     5537.97    409.13 o
 -10  23   5      279.10      195.81     99.41 o
  -9  23   5       85.91      137.10     89.18 o
  -8  23   5      243.71      287.84    112.99 o
  -7  23   5     2673.41     3433.08    350.94 o
  -6  23   5      246.80      317.32    113.48 o
  -5  23   5     5982.21     6557.47    488.06 o
  -4  23   5      861.70      974.72    195.70 o
  -3  23   5     1290.24     1427.72    228.53 o
  -2  23   5    10622.54    11675.25    630.63 o
  -1  23   5      595.04      529.69    147.35 o
   0  23   5    15376.21    16359.31    467.59 o
   1  23   5      204.05      233.60     54.50 o
   2  23   5     1622.54     1594.77    121.70 o
   3  23   5       54.69       55.56     38.18 o
   4  23   5     5417.07     5600.31    401.29 o
   5  23   5       94.58      359.57    109.42 o
   6  23   5    11107.26    11680.50    549.95 o
   7  23   5      339.24      318.97     66.39 o
   8  23   5     4316.55     4164.69    208.90 o
   9  23   5     4553.90     4276.97    197.14 o
  10  23   5        4.55       15.11     30.27 o
  11  23   5     2959.72     2336.80    327.60 o
 -13  24   5     2348.71     1947.92    206.11 o
 -12  24   5       25.95     -155.21    103.47 o
 -11  24   5       37.01       45.98     61.48 o
 -10  24   5     2729.95     2850.61    293.70 o
  -9  24   5     5286.61     5260.29    406.97 o
  -8  24   5     5850.85     6632.19    467.93 o
  -7  24   5       49.37      104.86     89.54 o
  -6  24   5       34.31       41.06     65.55 o
  -5  24   5     2597.86     2823.58    315.79 o
  -4  24   5     4811.97     5733.61    441.59 o
  -3  24   5     2433.71     2702.21    303.58 o
  -2  24   5     2208.48     2446.42    288.74 o
  -1  24   5      391.93      422.08     77.92 o
   0  24   5       36.62       40.43     39.73 o
   1  24   5     1346.00     1380.47    216.21 o
   2  24   5     1976.71     2373.81    189.50 o
   3  24   5     6818.48     7074.52    318.20 o
   4  24   5     4223.22     4331.99    243.53 o
   5  24   5     1336.07     1299.16    134.10 o
   6  24   5       64.99      134.77     45.33 o
   7  24   5     2749.14     2708.84    247.71 o
   8  24   5     5247.36     5094.15    317.81 o
   9  24   5     1856.78     1723.77    139.18 o
  10  24   5     1802.87     1768.65    179.91 o
 -13  25   5      254.70      145.18     50.75 o
 -12  25   5     3949.84     4077.08    294.58 o
 -11  25   5       20.10      -78.02     91.08 o
 -10  25   5     1441.10     1441.35    201.17 o
  -9  25   5      131.72       82.77     84.65 o
  -8  25   5       86.75      120.47     91.14 o
  -7  25   5     1557.78     1439.48    216.19 o
  -6  25   5     3047.01     2992.48    311.81 o
  -5  25   5      532.45      397.78    130.00 o
  -4  25   5     6108.49     6183.57    446.53 o
  -3  25   5     2527.18     2654.43    294.32 o
  -2  25   5     2057.87     1807.20    148.76 o
  -1  25   5     5783.00     6237.36    439.75 o
   0  25   5       10.04       82.31     65.77 o
   1  25   5      252.17      284.08     95.65 o
   2  25   5       61.20       83.52     66.46 o
   3  25   5        3.48       53.15     47.02 o
   4  25   5      144.09      180.88     60.63 o
   5  25   5     1260.10     1476.38    136.13 o
   6  25   5       43.38       41.35     45.42 o
   7  25   5     4283.38     4034.27    200.90 o
   8  25   5       43.21       95.82     38.42 o
   9  25   5     1356.76     1302.87     97.30 o
 -12  26   5      370.58      139.94     45.92 o
 -11  26   5     1919.12     1795.71    197.23 o
 -10  26   5     5034.48     4938.73    339.30 o
  -9  26   5     1196.30     1352.83    191.79 o
  -8  26   5     8202.32     9152.77    495.50 o
  -7  26   5     1538.97     1411.01    207.44 o
  -6  26   5     2442.45     2778.95    287.03 o
  -5  26   5     4417.28     4460.18    365.28 o
  -4  26   5      366.17      227.15     93.45 o
  -3  26   5     1176.15     1407.13    208.36 o
  -2  26   5     2897.90     3093.47    303.84 o
  -1  26   5       38.95      151.50     88.14 o
   0  26   5     1603.14     1923.41    233.58 o
   1  26   5     3621.91     3920.09    329.04 o
   2  26   5     2691.01     3132.77    291.75 o
   3  26   5    10322.90    10618.78    516.03 o
   4  26   5     3556.17     3586.50    206.63 o
   5  26   5     2259.92     2471.44    167.63 o
   6  26   5     1722.85     1806.98    136.28 o
   7  26   5      263.20      333.86     59.22 o
   8  26   5      606.01      521.40     64.46 o
   9  26   5      714.71      750.21     69.69 o
 -11  27   5     2126.25     1993.57    186.90 o
 -10  27   5      161.14       76.19     40.62 o
  -9  27   5       63.86       19.18     46.16 o
  -8  27   5       11.26       13.82     50.89 o
  -7  27   5     5209.14     5466.61    372.17 o
  -6  27   5      199.80      272.16    100.55 o
  -5  27   5     6767.73     7377.64    442.48 o
  -4  27   5       18.26      -30.98     59.73 o
  -3  27   5     1563.19     1738.62    223.04 o
  -2  27   5     4409.43     4513.83    353.81 o
  -1  27   5      594.45      680.46    139.79 o
   0  27   5     9255.50     9954.47    511.17 o
   1  27   5     1457.77     1282.38    183.79 o
   2  27   5      523.78      739.17    141.73 o
   3  27   5      738.77      551.41    121.10 o
   4  27   5     2575.69     2589.88    237.12 o
   5  27   5      602.49      514.38    106.81 o
   6  27   5     6415.89     6364.93    335.27 o
   7  27   5      349.80      267.02     71.29 o
  -9  28   5      929.11     1014.71    139.84 o
  -8  28   5     2334.07     2678.41    235.54 o
  -7  28   5      244.07      303.06     90.46 o
  -6  28   5        1.93       96.94     75.41 o
  -5  28   5      457.37      478.47    110.54 o
  -4  28   5     1768.44     1688.89    204.67 o
  -3  28   5     1245.33     1454.96    192.19 o
  -2  28   5     1589.35     1911.03    216.93 o
  -1  28   5      750.92     1041.83    162.31 o
   0  28   5        5.87       66.24     55.27 o
   1  28   5      430.23      410.24    102.28 o
   2  28   5     1838.44     1850.50    201.69 o
   3  28   5     2414.01     2659.76    235.59 o
   4  28   5      925.71     1042.76    143.62 o
   5  28   5      444.28      382.93     86.90 o
   6  28   5       70.91      147.91     55.98 o
  -8  29   5      165.52      211.60     69.44 o
  -7  29   5       20.20       36.50     46.63 o
  -6  29   5     1158.97     1275.62    162.42 o
  -5  29   5       80.30      116.45     60.97 o
  -4  29   5      431.82      498.66    109.86 o
  -3  29   5      475.35      525.55    110.09 o
  -2  29   5     1345.09     1256.98    167.77 o
  -1  29   5     1716.56     1869.00    200.17 o
   0  29   5      610.56      552.22    113.38 o
   1  29   5      619.70      584.08    110.68 o
   2  29   5      122.03      119.87     66.62 o
   3  29   5        0.90       80.40     58.29 o
   4  29   5       68.42       45.98     38.86 o
   5  29   5       87.92       52.68     30.83 o
  -5  30   5     2406.27     2608.89    215.29 o
  -4  30   5      189.63      148.13     58.48 o
  -3  30   5      976.44     1017.25    141.45 o
  -2  30   5     1996.10     2246.23    204.72 o
  -1  30   5      277.06      418.18     91.99 o
   0  30   5     1493.03     1599.73    171.96 o
   1  30   5     3096.18     3213.31    236.78 o
   2  30   5      641.00      834.99    119.45 o
 -20   0   6        3.10       14.37     40.72 o
 -17   0   6      169.21       53.05    106.52 o
 -16   0   6      586.78      633.58    147.09 o
 -15   0   6     8577.68     9120.66    541.67 o
 -14   0   6     2600.95     2522.82    288.81 o
 -13   0   6    35185.35    36722.22   1026.88 o
 -12   0   6     1089.57     1391.48    201.77 o
 -11   0   6    24719.14    25065.53    782.59 o
 -10   0   6      834.55      751.15    142.17 o
  -4   0   6     7983.48     8321.40    400.92 o
  -3   0   6     1777.95     1950.76    197.17 o
  -2   0   6    17993.10    17343.07    595.32 o
  -1   0   6      548.98      552.06    110.82 o
   0   0   6    19980.30    19193.87    661.29 o
   1   0   6    11531.57    11802.46    539.42 o
   2   0   6     7560.19     8002.53    463.24 o
   3   0   6    30574.89    28579.70    904.02 o
   4   0   6     7592.26     6654.10    454.95 o
   5   0   6     8321.87     7912.95    267.82 o
   6   0   6    18087.23    16617.33    406.41 o
   7   0   6     4057.03     3829.35    203.90 o
   8   0   6    12164.38    11512.19    358.68 o
   9   0   6    30933.62    30996.50    719.70 o
  10   0   6      570.84      589.44    105.22 o
  11   0   6    28269.55    28855.68   1193.16 o
  12   0   6      335.47      310.26    118.96 o
  13   0   6     1239.86     1257.51    197.60 o
  14   0   6     1690.84     1580.38    199.69 o
  15   0   6     2433.27     2440.98    227.28 o
  16   0   6     1061.73      953.58    130.80 o
 -20   1   6      772.37      695.49    124.65 o
 -17   1   6      738.74      539.08    121.39 o
 -16   1   6     7910.95     8036.32    357.73 o
 -15   1   6       16.09      -30.51     58.63 o
 -14   1   6     1217.61     1408.97    153.85 o
 -13   1   6       13.44      167.13     73.34 o
 -12   1   6     1227.04     1270.41    141.10 o
 -11   1   6      857.86      930.26    117.07 o
 -10   1   6    14231.36    14595.63    403.31 o
  -9   1   6      789.45      636.91    114.23 o
  -4   1   6       64.07      121.35     58.59 o
  -3   1   6    22527.61    23167.23    474.84 o
  -2   1   6     1946.62     2092.28    149.62 o
  -1   1   6     4765.05     4806.62    225.74 o
   0   1   6       22.19       -2.70     28.46 o
   1   1   6    21818.48    21821.38    517.88 o
   2   1   6       83.41      114.10     44.47 o
   3   1   6    20339.55    19518.65    696.84 o
   4   1   6     6163.20     5633.06    295.78 o
   5   1   6     8096.57     7677.62    186.58 o
   6   1   6     9136.19     8435.50    204.39 o
   7   1   6       30.89       56.43     24.61 o
   8   1   6     3824.87     3492.19    129.20 o
   9   1   6     1372.49     1286.80     96.84 o
  10   1   6      551.35      499.73     71.19 o
  11   1   6      171.52      290.64     58.25 o
  12   1   6     5772.47     6091.99    227.58 o
  13   1   6       12.59      -24.93     44.90 o
  14   1   6     5239.48     5119.99    250.03 o
  15   1   6     1175.97     1043.23    120.09 o
  16   1   6      749.33      724.55    123.89 o
 -20   2   6       84.16        9.56     38.95 o
 -18   2   6     1382.89     1342.94    201.35 o
 -17   2   6      833.69      606.09    141.17 o
 -16   2   6      137.74       48.57     77.03 o
 -15   2   6      179.79      243.09    165.94 o
 -14   2   6      327.53      463.61    140.20 o
 -13   2   6      400.60      514.78    185.44 o
 -12   2   6     1454.97     1509.87    223.54 o
 -11   2   6       95.78      186.94     63.41 o
 -10   2   6       69.74      107.65     92.99 o
  -9   2   6      424.65      503.58    105.14 o
  -5   2   6      490.54      592.64    124.30 o
  -4   2   6      792.39      937.94    152.87 o
  -3   2   6     2449.89     2545.47    187.05 o
  -2   2   6      534.13      468.42     69.02 o
  -1   2   6      896.17      941.13     98.27 o
   0   2   6      696.97      705.43     89.25 o
   1   2   6     2611.64     2912.14    186.28 o
   2   2   6      961.64     1085.29    121.60 o
   3   2   6     1218.21     1208.90    132.79 o
   4   2   6       21.51        5.19     31.77 o
   5   2   6      509.10      623.55     54.73 o
   6   2   6       88.16      109.33     31.76 o
   7   2   6      289.53      182.89     34.09 o
   8   2   6     4254.54     4067.37    164.75 o
   9   2   6       69.70      106.91     34.20 o
  10   2   6     1370.53     1350.08    112.13 o
  11   2   6     2274.82     2199.52    139.85 o
  12   2   6     1445.89     1394.64    124.61 o
  13   2   6      236.31      169.49     86.47 o
  14   2   6      178.36      350.80     72.41 o
  15   2   6        2.69       17.35     46.39 o
  16   2   6      153.66      176.41     43.32 o
 -20   3   6      535.87      552.89    107.16 o
 -19   3   6     3376.69     3601.60    287.38 o
 -18   3   6     9071.56     8561.60    494.96 o
 -17   3   6       36.72        4.09     95.32 o
 -16   3   6    15780.35    16163.64    723.01 o
 -15   3   6     1813.71     1864.75    246.09 o
 -14   3   6     2045.03     2076.61    213.12 o
 -13   3   6      380.61      489.74    194.09 o
 -12   3   6     1999.75     1840.99    165.76 o
 -11   3   6     3649.47     3750.23    313.99 o
 -10   3   6    16751.84    16674.17    829.48 o
  -9   3   6        2.76      134.10     61.78 o
  -5   3   6    30191.26    31896.31    891.02 o
  -4   3   6     4604.97     5130.90    356.61 o
  -3   3   6    14615.18    14961.13    611.31 o
  -2   3   6     2855.90     3071.13    165.87 o
  -1   3   6     1049.21     1074.48    101.48 o
   0   3   6       81.36      108.62     65.82 o
   1   3   6    25790.27    23803.08    845.78 o
   2   3   6      325.03      283.44    108.09 o
   3   3   6    17453.85    16318.53    723.38 o
   4   3   6       89.53      173.78     93.44 o
   5   3   6     5279.37     5185.53    166.89 o
   6   3   6    12151.42    10970.07    252.06 o
   7   3   6       43.08       36.07     34.97 o
   8   3   6    15184.47    14322.29    304.11 o
   9   3   6     3572.26     3385.14    153.15 o
  10   3   6       14.06       20.14     31.89 o
  11   3   6      143.62      163.03     42.18 o
  12   3   6     6591.70     6481.89    258.97 o
  13   3   6      534.91      592.40     91.70 o
  14   3   6     9560.48     9659.92    450.07 o
  15   3   6      504.54      518.22     92.16 o
  16   3   6     1416.09     1224.40    195.55 o
 -20   4   6       12.31       26.58     47.03 o
 -19   4   6     5231.51     5493.27    347.32 o
 -18   4   6     1061.04     1035.14    132.16 o
 -17   4   6     1314.75     1426.08    216.91 o
 -16   4   6     4212.77     4500.45    388.06 o
 -15   4   6     8598.95     9710.10    567.39 o
 -14   4   6     5176.41     4935.46    441.88 o
 -13   4   6    24896.35    25939.89    624.47 o
 -12   4   6       80.96       66.89    101.13 o
 -11   4   6    20864.56    21531.88    603.64 o
 -10   4   6      778.02      788.58    100.70 o
  -9   4   6     1295.09     1399.13    178.10 o
  -5   4   6    13273.63    13255.96    591.99 o
  -4   4   6     3936.54     4043.62    327.52 o
  -3   4   6     2139.71     2240.53    244.66 o
  -2   4   6    17954.55    16420.77    666.98 o
  -1   4   6      457.46      377.51    111.04 o
   0   4   6    18559.71    17255.96    717.62 o
   1   4   6     1971.39     1714.38    234.92 o
   2   4   6      601.13      730.33    162.62 o
   3   4   6    23759.25    22689.83    860.98 o
   4   4   6    11696.23    10658.65    267.35 o
   5   4   6     9625.50     9165.69    222.32 o
   6   4   6    20215.83    19304.14    387.25 o
   7   4   6     4533.09     4600.93    196.79 o
   8   4   6      576.90      470.68     68.25 o
   9   4   6    10907.94    10965.60    323.18 o
  10   4   6     2363.93     2363.88    174.99 o
  11   4   6    10631.46    10800.48    297.29 o
  12   4   6      161.82       78.51     40.33 o
  13   4   6     3466.53     3626.11    213.16 o
  14   4   6     4356.52     4605.23    225.96 o
  15   4   6     1907.79     2027.60    137.55 o
  16   4   6     2703.88     2828.58    235.92 o
 -20   5   6     1028.05      843.06    126.52 o
 -19   5   6     3366.26     3235.05    192.15 o
 -18   5   6     1867.56     1914.00    158.65 o
 -17   5   6      310.25      361.05    124.77 o
 -16   5   6      627.95      950.48    194.63 o
 -15   5   6     2390.42     2741.64    318.61 o
 -14   5   6      245.65      462.63    161.33 o
 -13   5   6     1662.17     1602.85    198.80 o
 -12   5   6      565.94      410.28    288.90 o
 -11   5   6      106.16       72.07     53.63 o
 -10   5   6    10021.34     9440.73    334.26 o
  -9   5   6       53.52      -36.43     75.81 o
  -8   5   6     8155.96     7969.22    408.43 o
  -5   5   6    27076.79    26456.14    854.31 o
  -4   5   6     3697.89     3572.27    316.14 o
  -3   5   6     4280.16     4063.79    337.27 o
  -2   5   6      782.63      805.86    158.67 o
  -1   5   6      313.90      332.22    106.97 o
   0   5   6       60.01      214.89     95.61 o
   1   5   6    14753.80    14099.62    665.90 o
   2   5   6       28.38      109.71     80.37 o
   3   5   6    22486.32    22925.11    875.69 o
   4   5   6     5808.36     5350.04    191.84 o
   5   5   6      245.14      207.79     40.60 o
   6   5   6     6317.71     5913.72    216.84 o
   7   5   6       15.68       99.61     35.83 o
   8   5   6     4753.00     4316.66    199.23 o
   9   5   6      819.05      750.50     79.11 o
  10   5   6      639.02      733.44    100.63 o
  11   5   6       43.96       68.88     45.85 o
  12   5   6     2605.89     2517.30    232.20 o
  13   5   6        5.60       35.25     78.33 o
  14   5   6     1903.68     2282.71    257.27 o
  15   5   6      210.03      212.08     80.97 o
  16   5   6      410.56      476.24    103.80 o
 -20   6   6      376.46      380.42     82.39 o
 -19   6   6       43.17      -33.46     91.95 o
 -18   6   6      931.84     1005.15    224.03 o
 -17   6   6      182.24      159.94    192.80 o
 -16   6   6        2.50      282.79    144.48 o
 -15   6   6      140.32      535.59    179.38 o
 -14   6   6     1013.15     1118.55    211.90 o
 -13   6   6     4242.51     4333.97    381.50 o
 -12   6   6      585.15      592.43    143.46 o
 -11   6   6      923.90      803.76    130.84 o
 -10   6   6      328.41      165.93    157.79 o
  -9   6   6     1397.57     1388.03    187.64 o
  -8   6   6      500.80      641.80    122.00 o
  -5   6   6      171.47      209.00     90.17 o
  -4   6   6      277.24      252.49     91.49 o
  -3   6   6      510.49      441.27    114.72 o
  -2   6   6      194.22      187.81     88.94 o
  -1   6   6     6279.01     5822.18    424.06 o
   0   6   6     2112.87     1785.39    236.16 o
   1   6   6      605.80      480.97    133.75 o
   2   6   6      499.13      526.15    138.31 o
   3   6   6     4756.83     4376.85    248.07 o
   4   6   6      780.20      730.27     73.58 o
   5   6   6     3892.48     3699.84    166.45 o
   6   6   6      464.32      399.44     71.03 o
   7   6   6      182.97      167.78     42.82 o
   8   6   6     3074.27     2833.02    184.18 o
   9   6   6      739.54      668.46     71.68 o
  10   6   6      108.04       56.81     46.57 o
  11   6   6      373.01      458.57    106.80 o
  12   6   6      398.16      476.58    144.13 o
  13   6   6       67.02       48.04     75.02 o
  14   6   6       25.46       99.97     77.34 o
  15   6   6       64.88      125.41     61.76 o
  16   6   6     1271.42     1134.06    151.85 o
 -20   7   6        1.31        8.02     31.97 o
 -19   7   6     1443.05     1178.09    214.28 o
 -18   7   6     2730.05     2961.22    191.73 o
 -17   7   6       29.94       24.99     41.86 o
 -16   7   6     9148.34     9617.44    375.25 o
 -15   7   6      932.63     1155.67    229.63 o
 -14   7   6     5494.59     5399.43    439.43 o
 -13   7   6      145.89      150.69    117.79 o
 -12   7   6      256.49      130.13     67.94 o
 -11   7   6      986.20     1070.36    180.23 o
 -10   7   6     8744.27     9014.98    495.14 o
  -9   7   6     1477.34     1580.26    203.68 o
  -8   7   6    12610.84    12559.76    537.73 o
  -6   7   6      107.25       89.25     51.51 o
  -5   7   6    38035.83    37149.17   1053.40 o
  -4   7   6     2069.23     2343.89    269.20 o
  -3   7   6    13867.08    13201.59    636.62 o
  -2   7   6      771.97      632.33    142.72 o
  -1   7   6      379.53      499.89    137.87 o
   0   7   6     5455.80     4886.75    396.91 o
   1   7   6    36214.28    34645.30   1063.51 o
   2   7   6     5871.29     6146.74    458.71 o
   3   7   6    31572.78    29990.01    527.85 o
   4   7   6     2454.17     2375.87    129.59 o
   5   7   6     1281.68     1063.45     90.63 o
   6   7   6    12397.64    12232.25    312.55 o
   7   7   6     1238.05     1350.76    108.98 o
   8   7   6     8196.91     7992.03    269.68 o
   9   7   6     1078.29     1012.09    116.15 o
  10   7   6        5.17       16.42     49.06 o
  11   7   6       35.71      132.76     59.55 o
  12   7   6     9388.21    10045.42    589.94 o
  13   7   6     1474.22     1616.35    235.83 o
  14   7   6     9468.97    10257.75    538.15 o
  15   7   6      202.93      244.74     86.28 o
  16   7   6     1036.76     1041.48    146.17 o
 -19   8   6     2811.64     2500.51    232.56 o
 -18   8   6     1441.24     1551.12    139.55 o
 -17   8   6       19.70       54.78    102.46 o
 -16   8   6     1878.16     2274.72    259.33 o
 -15   8   6     7097.59     7903.20    343.35 o
 -14   8   6       46.15       86.91    104.40 o
 -13   8   6    18038.31    17450.83    774.91 o
 -12   8   6     2115.03     1993.36    255.32 o
 -11   8   6     7153.20     6928.85    461.84 o
 -10   8   6     6470.82     6522.67    430.14 o
  -9   8   6      311.75      449.17    113.13 o
  -8   8   6     8479.18     8600.19    456.44 o
  -7   8   6     4430.06     4332.80    309.66 o
  -6   8   6     1587.19     1587.12    227.75 o
  -5   8   6    12478.92    12558.42    624.54 o
  -4   8   6     4448.86     3716.17    344.00 o
  -3   8   6     4587.38     4750.68    388.13 o
  -2   8   6    30454.38    29030.34    949.76 o
  -1   8   6       14.53       56.31     63.17 o
   0   8   6    31911.80    32242.12   1017.88 o
   1   8   6     3065.58     3146.94    325.44 o
   2   8   6     1306.09     1310.15    139.33 o
   3   8   6    10517.59     9845.77    307.69 o
   4   8   6     6811.49     6453.57    212.97 o
   5   8   6     3798.59     3518.76    164.34 o
   6   8   6     9147.63     8923.12    268.15 o
   7   8   6     2550.83     2367.60    143.76 o
   8   8   6      617.46      666.05     80.91 o
   9   8   6    33222.60    33020.38    625.86 o
  10   8   6       22.99       25.97     35.76 o
  11   8   6    18051.63    18105.20    621.38 o
  12   8   6      395.66      386.66    133.88 o
  13   8   6      129.73      254.58    117.58 o
  14   8   6     4070.88     4780.48    370.16 o
  15   8   6     1070.46     1159.31    170.52 o
  16   8   6     2169.22     1874.97    188.89 o
 -19   9   6     1260.05     1162.51    106.61 o
 -18   9   6     3338.64     3388.22    236.38 o
 -17   9   6     3061.76     3054.90    204.37 o
 -16   9   6     4271.42     4670.83    258.77 o
 -15   9   6      495.01      594.77    191.14 o
 -14   9   6      461.60      515.48     98.17 o
 -13   9   6      210.02      182.41     84.20 o
 -12   9   6     1809.68     1580.26    148.29 o
 -11   9   6      127.41      102.65     68.45 o
 -10   9   6     5794.55     5506.28    401.70 o
  -9   9   6     2640.31     2691.11    273.71 o
  -8   9   6     4303.25     4305.93    331.83 o
  -7   9   6     6038.79     6142.77    380.34 o
  -6   9   6     3747.72     3644.22    219.60 o
  -5   9   6     1958.78     1904.10    171.18 o
  -4   9   6     1667.66     1721.47    236.71 o
  -3   9   6      282.20      304.44     98.83 o
  -2   9   6      753.96      908.75    173.80 o
  -1   9   6       41.02      100.34     68.16 o
   0   9   6      140.77      146.03     85.97 o
   1   9   6      988.25      871.17    178.33 o
   2   9   6     1914.62     1696.29    128.33 o
   3   9   6     3166.85     3164.20    210.09 o
   4   9   6     3932.07     3902.18    166.65 o
   5   9   6     4293.81     4103.77    177.38 o
   6   9   6     2030.22     1894.77    125.39 o
   7   9   6      666.13      701.79     80.22 o
   8   9   6     1197.48     1055.82    103.72 o
   9   9   6       21.14      118.25     47.82 o
  10   9   6        7.74      108.81     56.55 o
  11   9   6        8.08      116.94     64.42 o
  12   9   6      279.07      231.96    113.56 o
  13   9   6     1792.58     1790.50    240.79 o
  14   9   6      738.65      853.03    161.00 o
  15   9   6     1650.99     1578.40    195.35 o
  16   9   6      699.55      596.88    109.66 o
 -19  10   6     1155.77     1003.34     95.92 o
 -18  10   6      142.54      146.32     51.90 o
 -17  10   6      893.94     1180.29    379.48 o
 -16  10   6      561.66      598.64    133.65 o
 -15  10   6        8.64      106.88     53.78 o
 -14  10   6     3100.93     3175.51    216.57 o
 -13  10   6       72.84       94.17     54.01 o
 -12  10   6     8064.39     7631.05    326.00 o
 -11  10   6       57.32      -81.32    113.01 o
 -10  10   6      458.98      487.58    133.69 o
  -9  10   6      591.92      549.02    130.52 o
  -8  10   6     3583.83     3834.11    320.53 o
  -7  10   6     5639.27     5487.22    369.49 o
  -6  10   6     4340.50     4338.07    276.92 o
  -5  10   6      536.09      487.95     88.70 o
  -4  10   6      391.01      593.66    173.95 o
  -3  10   6     3347.31     3620.20    344.08 o
  -2  10   6     1081.52      959.64    177.69 o
  -1  10   6     3656.85     3421.13    339.11 o
   0  10   6      258.05      276.19     98.63 o
   1  10   6      536.26      531.65     90.15 o
   2  10   6      767.98      731.75     88.73 o
   3  10   6      889.68      949.83    127.49 o
   4  10   6     4770.72     4550.71    180.86 o
   5  10   6     2496.90     2627.91    181.42 o
   6  10   6      328.10      325.82     56.25 o
   7  10   6      384.80      427.23     65.49 o
   8  10   6     3355.13     3404.31    196.08 o
   9  10   6     2058.32     2263.73    162.46 o
  10  10   6     5026.42     5104.09    307.61 o
  11  10   6      274.17      302.99     75.74 o
  12  10   6      109.12      257.18    129.54 o
  13  10   6       66.94       96.08     74.61 o
  14  10   6     1355.90     1448.19    201.90 o
  15  10   6     1222.97     1006.30    151.88 o
 -19  11   6     1631.11     1632.61    115.86 o
 -18  11   6     4544.00     4814.47    285.45 o
 -17  11   6      330.21      406.52    276.20 o
 -16  11   6     7859.60     8282.67    368.77 o
 -15  11   6     1032.82     1050.39    130.10 o
 -14  11   6     4956.86     4993.96    276.17 o
 -13  11   6       36.26       65.54    130.38 o
 -12  11   6     2272.36     2152.60    275.74 o
 -11  11   6     2624.43     2482.68    290.40 o
 -10  11   6    12360.08    13094.43    642.41 o
  -9  11   6      568.96      511.83    126.89 o
  -8  11   6     7606.78     7871.30    470.29 o
  -7  11   6     9948.15    10333.76    522.24 o
  -6  11   6      841.24     1097.24    126.40 o
  -5  11   6    23083.38    22591.91    454.08 o
  -4  11   6     2535.78     2394.63    146.77 o
  -3  11   6    10944.87    10797.42    395.37 o
  -2  11   6       14.66      -21.62     35.82 o
  -1  11   6      224.51      235.00     62.95 o
   0  11   6     3360.09     3176.47    215.44 o
   1  11   6    21725.92    22064.60    567.65 o
   2  11   6     3411.13     3571.68    188.76 o
   3  11   6    25480.17    25924.15    512.20 o
   4  11   6      151.61      186.79     54.79 o
   5  11   6     1330.84     1373.59    123.48 o
   6  11   6    15132.62    14465.83    419.28 o
   7  11   6     4797.31     4785.52    200.81 o
   8  11   6    13000.07    12663.28    376.27 o
   9  11   6      262.00      306.15    159.00 o
  10  11   6      435.65      466.47    104.78 o
  11  11   6      248.84      267.93    113.91 o
  12  11   6     6784.93     6158.53    460.16 o
  13  11   6      608.21      765.41    161.28 o
  14  11   6     3928.19     4318.24    336.71 o
  15  11   6      561.80      602.65    118.30 o
 -19  12   6     1846.65     1582.35    158.48 o
 -18  12   6     1070.99     1143.72    211.73 o
 -17  12   6       22.55      110.94    203.01 o
 -16  12   6     2706.84     2811.60    475.03 o
 -15  12   6     6499.39     6186.85    395.01 o
 -14  12   6     1894.81     2094.79    174.57 o
 -13  12   6    21009.76    20669.82   1204.34 o
 -12  12   6     1510.53     1455.14    228.22 o
 -11  12   6    17267.62    17978.24    783.29 o
 -10  12   6     6806.03     6945.12    478.97 o
  -9  12   6     2085.27     2272.68    269.56 o
  -8  12   6     7165.24     6786.30    448.13 o
  -7  12   6      384.90      433.64    116.07 o
  -6  12   6      427.09      466.91    115.32 o
  -5  12   6     5440.48     5586.71    230.00 o
  -4  12   6    13440.04    13590.56    355.43 o
  -3  12   6     9565.90     9465.72    290.51 o
  -2  12   6    50087.47    48855.95    888.26 o
  -1  12   6      284.25      216.77    101.01 o
   0  12   6    40183.88    37973.98    830.64 o
   1  12   6      363.11      342.55     74.20 o
   2  12   6     4905.61     4446.82    210.61 o
   3  12   6     3565.19     3559.01    189.88 o
   4  12   6      872.00      791.63     94.12 o
   5  12   6     1654.32     1638.72    136.18 o
   6  12   6     5625.91     5419.63    246.67 o
   7  12   6      599.47      822.85    116.43 o
   8  12   6     4714.48     4321.42    266.64 o
   9  12   6    11855.59    12951.05    599.87 o
  10  12   6      846.96      844.13    128.53 o
  11  12   6    14676.00    14289.33    726.65 o
  12  12   6      126.29       82.85     87.44 o
  13  12   6     3843.64     4054.64    348.59 o
  14  12   6      875.78     1173.34    177.28 o
  15  12   6      422.65      488.40    105.58 o
 -18  13   6     1091.83     1161.62    176.95 o
 -17  13   6      854.83     1186.14    363.68 o
 -16  13   6     2617.48     2882.78    570.64 o
 -15  13   6     3194.86     3424.02    335.19 o
 -14  13   6     2457.03     2121.96    167.59 o
 -13  13   6     1851.25     1501.31    232.34 o
 -12  13   6        4.30      -67.22    115.53 o
 -11  13   6     3935.96     3982.88    380.31 o
 -10  13   6     3168.38     3318.02    340.20 o
  -9  13   6    10932.80    10364.30    585.78 o
  -8  13   6     2804.11     3067.41    310.23 o
  -7  13   6     5835.42     5943.35    420.71 o
  -6  13   6      340.52      386.42     90.57 o
  -5  13   6      375.37      427.96     67.74 o
  -4  13   6     2059.45     2047.18    140.05 o
  -3  13   6      641.37      687.29     81.68 o
  -2  13   6       95.60      106.04     49.76 o
  -1  13   6        0.64       46.02     28.12 o
   0  13   6    12271.53    11390.75    275.07 o
   1  13   6      271.20      279.00     44.58 o
   2  13   6     8564.98     8222.65    242.11 o
   3  13   6      334.32      311.90     58.55 o
   4  13   6     1012.40     1056.68    155.17 o
   5  13   6     4271.52     4230.11    213.21 o
   6  13   6     1942.36     1759.74    144.06 o
   7  13   6     1667.58     1562.21    156.49 o
   8  13   6      898.85      999.80    150.15 o
   9  13   6       50.87      110.91     51.97 o
  10  13   6      518.79      409.42     86.09 o
  11  13   6      800.20      877.38    189.93 o
  12  13   6     1036.11     1002.85    187.60 o
  13  13   6     2014.74     2040.80    243.56 o
  14  13   6      747.58      853.53    147.43 o
  15  13   6     3117.37     3366.65    250.05 o
 -18  14   6      816.03      901.07     95.00 o
 -17  14   6     1146.14     1330.42    479.29 o
 -16  14   6       70.06      159.44    243.14 o
 -15  14   6      146.81      267.81     68.96 o
 -14  14   6     3055.83     2812.68    189.00 o
 -13  14   6     1074.34      887.57    164.77 o
 -12  14   6     8950.38     8308.01    548.46 o
 -11  14   6       49.39       57.39     85.63 o
 -10  14   6       22.06       35.14     61.13 o
  -9  14   6     1035.39     1239.29    213.46 o
  -8  14   6     7150.00     7311.12    489.37 o
  -7  14   6     2905.28     2793.28    206.08 o
  -6  14   6     4674.18     4830.78    263.80 o
  -5  14   6      101.27      166.53     61.08 o
  -4  14   6     1354.34     1520.75    122.77 o
  -3  14   6     8802.11     8980.44    289.78 o
  -2  14   6     3757.19     4103.15    194.09 o
  -1  14   6     6262.28     6278.31    311.95 o
   0  14   6     4406.13     4353.82    248.30 o
   1  14   6      621.06      643.71     83.24 o
   2  14   6      790.53      724.91     76.95 o
   3  14   6      661.31      705.22     90.16 o
   4  14   6     4089.57     4349.93    214.81 o
   5  14   6     8128.09     7423.80    318.51 o
   6  14   6     3143.45     2999.31    310.62 o
   7  14   6      985.07     1132.73    197.05 o
   8  14   6       56.58      135.08     81.76 o
   9  14   6     2590.43     2652.70    215.80 o
  10  14   6     5537.77     5393.13    451.14 o
  11  14   6     1191.81     1421.28    228.46 o
  12  14   6     1947.83     2098.92    259.16 o
  13  14   6        9.03       33.63     47.86 o
  14  14   6      392.45      571.50    115.93 o
 -18  15   6     3144.98     2807.94    399.65 o
 -17  15   6       46.61      184.06    279.12 o
 -16  15   6     9873.88     9673.56   1024.03 o
 -15  15   6      979.02     1054.37    235.56 o
 -14  15   6     2392.37     2483.78    297.00 o
 -13  15   6      458.42      331.75     85.19 o
 -12  15   6     2146.19     1959.29    276.31 o
 -11  15   6     1652.49     1987.98    275.20 o
 -10  15   6    13198.62    13237.00    686.47 o
  -9  15   6      408.28      442.90    135.51 o
  -8  15   6     6624.11     7000.35    345.74 o
  -7  15   6     2515.58     2338.79    187.46 o
  -6  15   6      229.62      219.39     56.28 o
  -5  15   6     9260.14     9404.97    304.27 o
  -4  15   6     1793.71     1730.72    131.19 o
  -3  15   6    13550.61    12969.55    456.08 o
  -2  15   6       18.00       38.84     45.97 o
  -1  15   6       30.13       17.95     58.75 o
   0  15   6      563.06      662.05    135.46 o
   1  15   6     6711.88     6364.27    255.98 o
   2  15   6      443.49      514.34     67.07 o
   3  15   6     9478.84     9304.65    268.48 o
   4  15   6     1293.80     1351.82    120.68 o
   5  15   6     1530.43     1448.00    148.91 o
   6  15   6    15395.74    15031.16    598.12 o
   7  15   6     3283.42     3254.53    322.17 o
   8  15   6    11422.11    11359.02    594.43 o
   9  15   6      724.39      844.24    125.64 o
  10  15   6      111.00       88.84     83.20 o
  11  15   6      565.60      724.54    163.85 o
  12  15   6     3471.76     3955.80    340.54 o
  13  15   6      184.98      193.63     83.26 o
  14  15   6     4915.77     5031.82    314.12 o
 -17  16   6      152.06      321.89    340.85 o
 -16  16   6     2278.12     2998.38    293.79 o
 -15  16   6     7772.95     8167.47    508.94 o
 -14  16   6     1195.23     1110.44    197.84 o
 -13  16   6    12865.34    12647.43    670.73 o
 -12  16   6     4353.70     4440.16    397.37 o
 -11  16   6     5744.70     5995.09    468.06 o
 -10  16   6     2697.62     2760.98    323.49 o
  -9  16   6     1045.15     1153.27    138.90 o
  -8  16   6     1373.59     1605.73    236.17 o
  -7  16   6      397.55      308.23    120.44 o
  -6  16   6        1.93       73.74     76.88 o
  -5  16   6     7561.74     7689.45    359.27 o
  -4  16   6    13197.71    13589.50    476.52 o
  -3  16   6     6142.35     6033.45    317.06 o
  -2  16   6    21044.68    21605.72    596.99 o
  -1  16   6      512.59      433.49    137.94 o
   0  16   6    14715.92    15161.44    502.34 o
   1  16   6      217.27      159.21     50.03 o
   2  16   6     8001.68     8032.84    251.72 o
   3  16   6      458.44      501.03     67.79 o
   4  16   6       38.34       62.77     50.04 o
   5  16   6      680.41      658.56    103.66 o
   6  16   6     3225.29     3178.49    214.09 o
   7  16   6     1142.32     1255.36    134.54 o
   8  16   6     1920.70     2053.22    249.33 o
   9  16   6    10568.24    10812.44    413.86 o
  10  16   6     1720.48     1995.58    264.17 o
  11  16   6     7205.53     7884.46    496.50 o
  12  16   6     1368.69     1681.71    216.23 o
  13  16   6     1111.17     1227.35    173.80 o
 -17  17   6     3277.85     3404.39    571.35 o
 -16  17   6      461.82      631.71    359.61 o
 -15  17   6     2963.85     3411.98    320.45 o
 -14  17   6      115.22       80.78     84.69 o
 -13  17   6      135.62      -27.55    134.25 o
 -12  17   6      600.20      354.75    109.89 o
 -11  17   6     4698.74     4638.92    270.23 o
 -10  17   6        3.06       25.46     37.66 o
  -9  17   6    16119.88    16611.73    785.85 o
  -8  17   6     4077.10     4661.04    264.66 o
  -7  17   6     3563.58     3681.09    365.61 o
  -6  17   6     1289.97     1345.32    220.54 o
  -5  17   6     6350.25     6522.27    478.08 o
  -4  17   6     3201.18     3569.08    247.85 o
  -3  17   6      598.00      550.76    201.64 o
  -2  17   6     5353.09     5472.10    307.00 o
  -1  17   6      884.64      938.80    130.43 o
   0  17   6      327.26      335.63    105.95 o
   1  17   6      988.61      916.80     88.47 o
   2  17   6     6264.50     6146.75    221.76 o
   3  17   6       87.09      135.51     45.45 o
   4  17   6     7901.85     8224.18    347.50 o
   5  17   6      166.32      199.29     60.96 o
   6  17   6     1103.00     1204.64    135.56 o
   7  17   6     5866.38     5534.94    388.68 o
   8  17   6      157.06      158.51     54.76 o
   9  17   6     3140.04     3348.22    347.59 o
  10  17   6        0.75       79.03     72.67 o
  11  17   6      568.32      499.20    133.91 o
  12  17   6      314.79      294.35     83.88 o
  13  17   6     2811.62     3160.89    249.54 o
 -16  18   6      377.48      442.72    227.64 o
 -15  18   6      681.07      770.30     92.77 o
 -14  18   6     2907.64     2933.44    184.30 o
 -13  18   6     4804.05     4409.63    237.65 o
 -12  18   6     2890.53     2842.91    197.05 o
 -11  18   6      671.41      673.25    101.78 o
 -10  18   6      334.07      366.44    131.47 o
  -9  18   6     1146.32     1414.87    244.65 o
  -8  18   6     1878.80     2433.58    303.22 o
  -7  18   6     4720.37     4914.46    429.79 o
  -6  18   6     4873.14     4857.68    421.52 o
  -5  18   6      676.80      878.06    186.54 o
  -4  18   6      432.27      528.79    151.03 o
  -3  18   6     5876.71     5703.47    313.35 o
  -2  18   6     7645.92     7400.57    357.38 o
  -1  18   6     1677.22     1735.38    176.25 o
   0  18   6      325.20      357.46     84.88 o
   1  18   6      233.78      305.60     62.46 o
   2  18   6      821.16      964.14    103.08 o
   3  18   6     1924.51     1819.21    136.09 o
   4  18   6     3349.32     3223.63    176.97 o
   5  18   6     2216.57     2266.28    180.49 o
   6  18   6     2275.03     2160.85    174.16 o
   7  18   6       35.50       87.69     49.75 o
   8  18   6     1285.29     1336.74    201.86 o
   9  18   6     3048.68     2995.81    205.84 o
  10  18   6     6701.66     7585.20    471.09 o
  11  18   6     3486.62     3196.25    284.29 o
  12  18   6     1774.49     2015.70    208.06 o
  13  18   6        6.16       -4.31     39.04 o
 -16  19   6     3982.12     4372.99    305.91 o
 -15  19   6       99.22      217.45    103.55 o
 -14  19   6     1196.98     1103.08    183.75 o
 -12  19   6      545.34      145.71    107.18 o
 -11  19   6      884.32      720.54    170.10 o
 -10  19   6     6774.23     7253.42    510.41 o
  -9  19   6      136.27      209.66     99.14 o
  -8  19   6     2067.96     2342.62    298.62 o
  -7  19   6     1172.11     1132.90    205.48 o
  -6  19   6     1013.67      969.14    192.32 o
  -5  19   6     3978.09     4258.78    400.63 o
  -4  19   6      184.65       73.41     87.17 o
  -3  19   6     5597.38     6044.81    469.52 o
  -2  19   6     1411.32     1700.66    253.24 o
  -1  19   6      827.51      925.69    188.90 o
   0  19   6      671.99      740.42    167.75 o
   1  19   6     7068.46     7394.54    335.81 o
   2  19   6     2114.12     2258.37    152.53 o
   3  19   6     9535.44     9613.67    307.09 o
   4  19   6      137.79      233.98     53.61 o
   5  19   6       73.95      136.14     43.09 o
   6  19   6    13363.68    12823.34    332.35 o
   7  19   6       82.13      133.03     39.62 o
   8  19   6     8444.08     8103.80    257.10 o
   9  19   6      480.84      509.01     82.84 o
  10  19   6      187.30      167.16     86.88 o
  11  19   6       75.98       76.36     53.04 o
  12  19   6     1611.74     1688.51    172.94 o
 -15  20   6      881.65     1028.19    169.46 o
 -14  20   6     2487.41     2794.78    278.80 o
 -13  20   6     3264.12     3050.68    303.12 o
 -12  20   6     1769.93     1597.67    222.72 o
 -11  20   6     3977.81     4078.41    376.65 o
 -10  20   6     2883.30     3294.62    347.58 o
  -9  20   6     1773.77     1981.80    272.38 o
  -8  20   6      741.58      939.81    187.29 o
  -7  20   6        1.22       -1.76     73.79 o
  -6  20   6        5.89     -124.01     92.71 o
  -5  20   6     1045.94     1207.63    218.50 o
  -4  20   6      123.77       97.85     77.76 o
  -3  20   6     2990.94     3532.95    360.86 o
  -2  20   6     4827.76     5111.46    427.06 o
  -1  20   6     5720.85     6162.05    462.44 o
   0  20   6    10278.51    10769.43    406.65 o
   1  20   6      269.85      310.80     73.26 o
   2  20   6     2456.21     2423.23    156.70 o
   3  20   6     1356.47     1219.09    110.65 o
   4  20   6      296.42      402.36     66.93 o
   5  20   6      894.06      710.58     81.27 o
   6  20   6     2010.69     1821.33    123.48 o
   7  20   6     1843.50     1867.68    118.89 o
   8  20   6     2524.20     2225.89    164.38 o
   9  20   6     2979.24     2768.14    169.97 o
  10  20   6     1818.82     1735.69    122.20 o
  11  20   6     2687.44     2596.99    219.80 o
 -15  21   6     3116.64     3743.35    279.54 o
 -14  21   6        3.47        8.91     67.12 o
 -13  21   6      110.51        8.45     92.59 o
 -12  21   6       91.76     -186.00    142.57 o
 -11  21   6     4331.38     4580.09    385.56 o
 -10  21   6       76.01      141.57     84.75 o
  -9  21   6    10219.54    11125.01    633.82 o
  -8  21   6     1809.50     1943.12    271.67 o
  -7  21   6     1339.36     1750.56    258.49 o
  -6  21   6    18269.54    20380.67    870.58 o
  -5  21   6      123.46      171.97    101.66 o
  -4  21   6     7833.48     8739.23    573.12 o
  -3  21   6       30.54      -15.98     68.75 o
  -2  21   6      106.14      137.86     97.69 o
  -1  21   6       50.65       97.47     67.79 o
   0  21   6     1772.98     1783.58    166.38 o
   1  21   6       69.10      105.71     49.22 o
   2  21   6     9502.80     9518.88    365.03 o
   3  21   6      962.77      969.04     98.25 o
   4  21   6     5988.66     5574.34    221.56 o
   5  21   6     3802.95     3649.16    174.80 o
   6  21   6      162.49      176.79     45.29 o
   7  21   6     6542.31     6541.31    218.99 o
   8  21   6      816.54      756.89     70.70 o
   9  21   6     2445.17     2191.84    144.07 o
  10  21   6      127.67      115.10     32.49 o
  11  21   6      153.06      171.60     55.30 o
 -14  22   6     3661.59     4111.70    304.05 o
 -13  22   6     3139.77     3078.95    277.38 o
 -12  22   6     1932.58     1941.23    236.88 o
 -11  22   6     1391.01     1564.59    217.93 o
 -10  22   6       37.75       43.37     60.21 o
  -9  22   6     1079.30     1344.84    221.18 o
  -8  22   6     2569.44     3002.47    329.33 o
  -7  22   6     1334.06     1665.75    250.77 o
  -6  22   6     5192.28     5249.29    438.27 o
  -5  22   6       35.80       80.93     83.02 o
  -4  22   6       67.15       59.89     67.22 o
  -3  22   6     1372.38     1441.30    232.09 o
  -2  22   6     1932.34     2199.29    275.86 o
  -1  22   6     5341.65     5530.63    442.59 o
   0  22   6     3778.24     3771.66    246.36 o
   1  22   6       32.96       59.52     39.76 o
   2  22   6      209.16      187.54     78.30 o
   3  22   6     4777.66     4532.08    239.08 o
   4  22   6     4778.35     4882.43    201.20 o
   5  22   6     5394.01     5754.58    210.31 o
   6  22   6     1255.42     1240.31     94.16 o
   7  22   6      480.93      471.49     58.92 o
   8  22   6     1582.61     1476.22    134.88 o
   9  22   6     2051.61     1931.98    125.27 o
  10  22   6     2679.45     2517.70    194.77 o
 -13  23   6       74.25      -97.33     90.59 o
 -12  23   6      651.83      411.11    107.13 o
 -11  23   6      119.01      -28.28     92.47 o
 -10  23   6     5441.88     6035.79    425.55 o
  -9  23   6      568.41      513.74    139.00 o
  -8  23   6     5486.88     6107.36    449.88 o
  -7  23   6      308.77      375.69    120.76 o
  -6  23   6     1014.94     1162.66    206.47 o
  -5  23   6     4746.52     5081.89    418.69 o
  -4  23   6      755.88      636.96    157.36 o
  -3  23   6     2486.64     2607.20    299.26 o
  -2  23   6      296.88      330.17    120.24 o
  -1  23   6       73.18       81.81     45.97 o
   0  23   6      590.80      691.17     99.17 o
   1  23   6     1047.08     1000.28    116.71 o
   2  23   6       25.02       51.76     40.66 o
   3  23   6     3502.24     3469.04    199.93 o
   4  23   6      654.34      576.57     81.41 o
   5  23   6     1687.35     1556.83    103.70 o
   6  23   6     1606.20     1591.35    105.84 o
   7  23   6      538.53      446.03     54.92 o
   8  23   6     3562.74     3327.25    168.43 o
   9  23   6      110.21      154.28     55.03 o
 -12  24   6     3305.68     3360.71    272.85 o
 -11  24   6     1257.28     1054.45    161.58 o
 -10  24   6     2699.72     2964.50    288.44 o
  -9  24   6     1128.66     1178.54    190.40 o
  -8  24   6      426.14      479.67    130.77 o
  -7  24   6       51.43       16.77     62.66 o
  -6  24   6     1165.47     1163.10    190.47 o
  -5  24   6     1533.85     1485.71    221.83 o
  -4  24   6     1422.81     1904.05    247.83 o
  -3  24   6     3942.94     4126.85    362.21 o
  -2  24   6     2502.44     2555.42    222.06 o
  -1  24   6     4813.00     5078.81    336.60 o
   0  24   6     3028.82     3295.34    199.91 o
   1  24   6     2370.54     2235.41    162.84 o
   2  24   6      832.66      836.97    113.36 o
   3  24   6       20.75       87.58     78.40 o
   4  24   6      153.86      167.18     75.17 o
   5  24   6      161.49      259.21     78.03 o
   6  24   6     2493.84     2235.84    141.36 o
   7  24   6      500.25      472.90     64.02 o
   8  24   6     4083.22     3770.78    214.60 o
 -11  25   6     1726.09     1528.64    182.36 o
 -10  25   6       47.01       28.21     49.60 o
  -9  25   6     7479.12     7536.04    440.32 o
  -8  25   6     1654.97     2155.31    244.18 o
  -7  25   6     4067.00     4222.17    346.80 o
  -6  25   6     9333.51    10125.69    543.93 o
  -5  25   6       40.08      110.20    104.10 o
  -4  25   6     9760.02    10363.45    553.19 o
  -3  25   6      377.81      451.28     78.17 o
  -2  25   6     1805.57     1798.20    145.19 o
  -1  25   6      235.72      251.60     58.18 o
   0  25   6     3434.49     3467.49    193.16 o
   1  25   6      376.84      443.04     69.34 o
   2  25   6    11997.57    12418.90    549.33 o
   3  25   6       53.86       32.48     39.37 o
   4  25   6     3719.92     3716.98    280.76 o
   5  25   6     3917.95     3874.80    270.23 o
   6  25   6       29.26       52.34     40.39 o
   7  25   6     5965.24     5483.37    265.88 o
   8  25   6      326.20      293.80     51.70 o
 -10  26   6       11.25       -0.24     64.87 o
  -9  26   6      522.23      352.49    104.87 o
  -8  26   6     3179.61     3257.10    279.97 o
  -7  26   6     2513.58     2647.19    258.37 o
  -6  26   6     3103.20     3865.75    315.18 o
  -5  26   6       51.72       83.29     71.24 o
  -4  26   6       12.83       69.40     38.78 o
  -3  26   6      569.01      625.62     83.69 o
  -2  26   6     2109.19     2107.06    253.42 o
  -1  26   6     2998.65     3206.87    232.35 o
   0  26   6     2610.39     2485.28    249.26 o
   1  26   6     1076.61     1028.89    162.02 o
   2  26   6      227.41      270.56     86.64 o
   3  26   6     2204.07     2473.57    225.21 o
   4  26   6     3210.43     3193.14    246.92 o
   5  26   6     4557.76     4386.68    266.63 o
   6  26   6     1327.97     1242.46    130.82 o
  -9  27   6      124.73      138.51     60.42 o
  -8  27   6      835.40      886.12    139.45 o
  -7  27   6     1554.21     1652.12    193.86 o
  -6  27   6      789.96      798.55     83.60 o
  -5  27   6     1867.34     1978.72    240.58 o
  -4  27   6       81.96       64.25     49.90 o
  -3  27   6      981.82     1011.04    161.81 o
  -2  27   6      156.71      167.48     74.69 o
  -1  27   6       38.79       34.02     44.75 o
   0  27   6      331.95      358.52    100.08 o
   1  27   6     1110.95     1045.15    152.65 o
   2  27   6      109.10      159.90     63.63 o
   3  27   6     2129.82     2082.73    195.87 o
   4  27   6      514.23      528.83     95.02 o
   5  27   6     1004.92     1105.49    123.48 o
  -7  28   6      372.07      403.41     91.16 o
  -6  28   6      312.31      325.21     85.26 o
  -5  28   6     1645.90     1781.28    191.94 o
  -4  28   6     1247.24     1469.08    176.71 o
  -3  28   6     3526.84     3545.94    271.94 o
  -2  28   6      157.49      140.17     71.63 o
  -1  28   6     3332.20     3625.07    271.20 o
   0  28   6       45.90       32.22     46.26 o
   1  28   6     4181.38     4342.07    282.63 o
   2  28   6     2190.34     1928.26    184.17 o
   3  28   6      339.26      302.23     72.16 o
  -4  29   6     4482.18     4621.19    284.06 o
  -3  29   6      674.34      706.65    117.35 o
  -2  29   6      154.12      158.38     64.00 o
  -1  29   6       38.91        7.00     35.22 o
   0  29   6     3714.84     3649.59    244.33 o
   1  29   6      462.93      375.31     79.70 o
 -19   1   7       24.53       83.86     57.47 o
 -17   1   7       24.05      -71.61    115.11 o
 -16   1   7     1397.39     1169.90    186.37 o
 -15   1   7     1549.71     1562.12    278.66 o
 -14   1   7    11187.09    11297.50    413.13 o
 -13   1   7       80.75      112.95     63.13 o
 -12   1   7     4457.92     4829.88    262.06 o
 -11   1   7     9816.56     9709.99    352.55 o
 -10   1   7      391.59      616.08    106.04 o
  -7   1   7    12729.26    12623.73    447.88 o
  -6   1   7     1327.48     1447.25    148.94 o
  -5   1   7      508.54      463.41     86.06 o
  -4   1   7      933.56      776.66     83.61 o
  -3   1   7    11065.12    10599.59    302.69 o
  -2   1   7      404.69      383.44     58.08 o
  -1   1   7     9989.21     9508.62    358.09 o
   0   1   7     7580.81     7134.94    256.96 o
   1   1   7      782.28      815.80     77.66 o
   2   1   7    16146.37    15075.76    278.44 o
   3   1   7      248.95      227.41     42.51 o
   4   1   7     8173.13     7632.60    210.77 o
   5   1   7      738.97      768.31     71.87 o
   6   1   7      267.85      321.09     54.16 o
   7   1   7       14.30       69.01     40.10 o
   8   1   7     3167.73     3029.43    158.60 o
   9   1   7      338.31      359.91     58.84 o
  10   1   7     3794.97     3767.46    177.69 o
  11   1   7       30.87       35.62     35.13 o
  12   1   7     1787.93     1833.13    151.08 o
  13   1   7     2353.84     2517.29    165.85 o
  14   1   7      401.33      319.70     69.72 o
  15   1   7     4390.35     4127.75    161.74 o
 -19   2   7     6174.65     6179.15    333.45 o
 -17   2   7    15272.07    16448.93    673.25 o
 -16   2   7      123.99      -95.21    115.90 o
 -15   2   7    10487.95    10469.55    396.53 o
 -14   2   7     1070.59     1192.86    185.93 o
 -13   2   7       30.65       35.83     75.43 o
 -12   2   7     6657.17     6862.19    310.03 o
 -11   2   7    12545.69    12147.81    393.49 o
 -10   2   7     8009.28     8146.53    447.81 o
  -9   2   7    11513.94    11959.19    516.50 o
  -7   2   7      110.59      142.85     67.41 o
  -6   2   7    58857.87    56934.84    921.89 o
  -5   2   7      109.99      128.99    104.85 o
  -4   2   7    33001.47    31445.68    835.51 o
  -3   2   7     5265.43     4624.82    204.43 o
  -2   2   7      465.39      461.06     66.13 o
  -1   2   7    17686.18    16285.68    470.31 o
   0   2   7     6943.50     6627.53    206.64 o
   1   2   7     1633.91     1545.79    104.94 o
   2   2   7    14322.10    13689.17    310.74 o
   3   2   7     8114.13     7581.05    204.06 o
   4   2   7     3944.16     3680.71    147.89 o
   5   2   7    33002.75    31154.48    441.40 o
   6   2   7      247.34      221.31     44.59 o
   7   2   7    33359.64    30964.93    692.89 o
   8   2   7      875.52      858.76     86.80 o
   9   2   7     4357.86     4290.00    189.48 o
  10   2   7     1088.26     1293.65    106.67 o
  11   2   7     4263.35     4558.48    188.84 o
  12   2   7     1451.35     1322.20    150.35 o
  13   2   7    11051.00    11346.77    338.78 o
  14   2   7      175.55      133.49     40.47 o
  15   2   7     1301.08     1126.62    134.17 o
 -19   3   7      658.04      559.97    126.66 o
 -18   3   7     1156.58     1074.21    250.68 o
 -17   3   7       55.09     -111.32    111.28 o
 -16   3   7      377.11      379.56    128.93 o
 -15   3   7      605.44      673.87    167.02 o
 -14   3   7      259.38      252.04    202.57 o
 -13   3   7     2874.23     2632.93    426.10 o
 -12   3   7     2321.66     2533.88    322.05 o
 -11   3   7     2482.68     2538.22    185.69 o
 -10   3   7     3394.01     3465.95    304.13 o
  -9   3   7    11965.83    11927.27    530.38 o
  -8   3   7        5.41       62.36     64.87 o
  -7   3   7     7086.56     6940.97    442.95 o
  -6   3   7      823.54      851.39    115.00 o
  -5   3   7       28.47      126.14     55.16 o
  -4   3   7      503.34      556.73     72.71 o
  -3   3   7     9850.38     9722.48    314.83 o
  -2   3   7        8.70       37.70     33.71 o
  -1   3   7     9210.84     8579.68    283.31 o
   0   3   7     5529.45     5278.96    213.15 o
   1   3   7     2405.42     2110.19    122.95 o
   2   3   7    21344.59    20161.77    383.06 o
   3   3   7      547.51      545.39     56.71 o
   4   3   7     3368.60     3120.48    136.92 o
   5   3   7     2096.39     2223.08    119.69 o
   6   3   7     1387.27     1220.80    105.63 o
   7   3   7      235.20      303.07     60.42 o
   8   3   7      276.03      319.38     58.10 o
   9   3   7     1446.10     1378.51    135.06 o
  10   3   7     4693.61     5005.46    251.40 o
  11   3   7      665.15      675.91     93.63 o
  12   3   7     4850.86     4583.18    359.44 o
  13   3   7     3133.27     3535.80    297.00 o
  14   3   7        3.30       19.76     37.01 o
  15   3   7     2189.10     1986.29    179.62 o
 -19   4   7      951.23      703.45    111.89 o
 -18   4   7      230.87      131.70    159.09 o
 -17   4   7      258.50      195.76     54.36 o
 -16   4   7      506.07      548.77    146.90 o
 -15   4   7      521.26      743.19    178.26 o
 -14   4   7     1150.68     1494.91    242.31 o
 -13   4   7      265.76      513.60    148.20 o
 -12   4   7       13.84      -26.32    381.76 o
 -11   4   7      229.37      175.32    169.25 o
 -10   4   7       48.58       56.36     59.63 o
  -9   4   7       80.90      133.70     59.23 o
  -8   4   7      160.13       92.37    120.56 o
  -7   4   7     2841.12     3218.87    299.05 o
  -6   4   7       62.82      119.73     90.27 o
  -5   4   7    10419.64    10215.70    312.00 o
  -4   4   7      861.32      841.30     92.12 o
  -3   4   7      517.06      591.76     77.19 o
  -2   4   7      193.77       91.97     40.34 o
  -1   4   7     3782.54     3856.77    191.17 o
   0   4   7       22.92       35.67     28.53 o
   1   4   7      619.51      626.51     69.47 o
   2   4   7      215.42      258.52     48.73 o
   3   4   7       25.01       65.23     31.22 o
   4   4   7       24.29       31.04     19.40 o
   5   4   7       37.80       63.36     47.20 o
   6   4   7      356.00      194.40     67.80 o
   7   4   7     1064.29     1047.20    102.36 o
   8   4   7        8.89       14.30     39.96 o
   9   4   7      212.13      170.04     55.85 o
  10   4   7       15.67       44.94     41.23 o
  11   4   7     1145.42     1099.94    117.17 o
  12   4   7      477.10      613.89    144.92 o
  13   4   7      312.84      456.75    116.01 o
  14   4   7      114.43      133.73     68.17 o
  15   4   7      346.08      315.34     77.16 o
 -19   5   7       57.05       21.38     30.70 o
 -18   5   7     1745.83     1523.05    102.82 o
 -17   5   7      100.73       89.26     62.58 o
 -16   5   7      726.98      908.72    174.93 o
 -15   5   7      369.63      603.26    171.78 o
 -14   5   7     8493.86     8570.80    527.29 o
 -13   5   7        4.98      241.87    131.66 o
 -12   5   7     4788.14     4415.57    374.19 o
 -11   5   7    10714.15    10647.09    560.87 o
 -10   5   7       34.12      -40.41     96.61 o
  -9   5   7    17682.63    17725.56    574.56 o
  -8   5   7     1959.93     1856.20    154.39 o
  -7   5   7     6279.18     6163.38    398.45 o
  -6   5   7      452.06      429.34    103.88 o
  -5   5   7      967.17      876.37     93.65 o
  -4   5   7      637.81      602.73     79.49 o
  -3   5   7    12271.18    11078.20    320.17 o
  -2   5   7     2227.73     2193.91    145.49 o
  -1   5   7    18302.41    16740.35    397.85 o
   0   5   7      988.12      935.65     82.21 o
   1   5   7     2776.19     2771.46    142.78 o
   2   5   7    20894.54    19434.19    381.39 o
   3   5   7      919.63      909.57     86.18 o
   4   5   7    11282.28    10922.26    298.25 o
   5   5   7      442.85      446.95     66.71 o
   6   5   7      446.21      443.85     65.65 o
   7   5   7      744.96      669.95     83.22 o
   8   5   7     6335.87     6474.85    283.92 o
   9   5   7      447.78      360.52     73.23 o
  10   5   7     9251.78     9760.05    347.29 o
  11   5   7      951.22      825.44    123.21 o
  12   5   7     2506.16     2862.33    290.62 o
  13   5   7     7656.04     7509.36    438.95 o
  14   5   7      176.80      183.66     76.93 o
  15   5   7     5545.80     5335.65    298.04 o
 -19   6   7     4069.89     3886.91    238.71 o
 -18   6   7      205.77       69.29    174.55 o
 -17   6   7    15018.13    15163.88    485.31 o
 -16   6   7      300.58      296.56     74.17 o
 -15   6   7     8941.60     9658.76    360.07 o
 -14   6   7     8205.43     8979.70    546.15 o
 -13   6   7        3.46      110.55    105.84 o
 -12   6   7     8431.91     9066.32    537.76 o
 -11   6   7     2212.34     2210.46    265.78 o
 -10   6   7      941.61      892.30    114.32 o
  -9   6   7     5782.21     5744.73    278.48 o
  -8   6   7     2080.34     1912.72    154.30 o
  -7   6   7     3590.18     3564.70    177.38 o
  -6   6   7    24663.48    23646.57   1959.75 o
  -5   6   7      947.57      873.85     93.42 o
  -4   6   7    32113.95    30081.33    598.36 o
  -3   6   7     9897.38     9342.53    294.85 o
  -2   6   7     2556.25     2563.06    157.27 o
  -1   6   7    16316.48    15312.52    490.26 o
   0   6   7    13012.52    12447.71    347.91 o
   1   6   7    10959.40    10354.87    274.77 o
   2   6   7     9602.22     9208.04    262.51 o
   3   6   7     1722.97     1611.66    113.83 o
   4   6   7      403.35      457.80     64.91 o
   5   6   7    29548.59    28428.80    491.37 o
   6   6   7       25.35       67.44     37.68 o
   7   6   7    18854.58    17372.84    452.85 o
   8   6   7     1160.90     1016.99    114.88 o
   9   6   7     1549.16     1486.22    140.01 o
  10   6   7     5850.89     5704.10    265.01 o
  11   6   7     2357.94     2105.33    251.53 o
  12   6   7     2960.41     3169.84    308.70 o
  13   6   7     3462.35     3849.37    320.16 o
  14   6   7       14.71       58.36     49.97 o
  15   6   7      860.16      904.40    127.98 o
 -19   7   7      569.14      427.45    121.90 o
 -18   7   7      602.60      614.59     79.09 o
 -17   7   7      297.33      412.53     78.69 o
 -16   7   7       17.08      133.46    140.21 o
 -15   7   7       16.87      137.22    235.83 o
 -14   7   7     2025.73     2433.94    188.63 o
 -13   7   7      429.39      718.77    179.22 o
 -12   7   7     2290.27     2402.07    194.72 o
 -11   7   7     1271.76     1350.15    142.11 o
 -10   7   7     3280.91     3143.48    210.04 o
  -9   7   7     5729.91     5765.88    277.11 o
  -8   7   7     2069.96     1797.38    148.93 o
  -7   7   7    11705.98    11616.16    486.94 o
  -6   7   7      441.03      517.57     88.76 o
  -5   7   7       12.02       84.51     39.77 o
  -4   7   7      168.84      191.62     43.88 o
  -3   7   7     5915.31     5724.07    248.27 o
  -2   7   7      613.57      515.34     74.18 o
  -1   7   7     9965.23     8908.86    366.43 o
   0   7   7     2814.71     2618.57    161.47 o
   1   7   7     5265.66     4834.79    188.49 o
   2   7   7     8290.05     7871.58    244.13 o
   3   7   7      192.69      293.83     49.68 o
   4   7   7     2528.55     2597.99    148.10 o
   5   7   7        3.67        7.71     38.81 o
   6   7   7        3.30       15.32     31.03 o
   7   7   7      131.19      220.49     61.50 o
   8   7   7     3979.67     4019.72    221.49 o
   9   7   7      366.73      456.44     83.15 o
  10   7   7     7319.61     7269.94    295.44 o
  11   7   7       46.96      126.52     58.28 o
  12   7   7     2858.28     2924.89    302.20 o
  13   7   7     1389.37     1490.70    205.01 o
  14   7   7      270.93      322.63     92.81 o
 -19   8   7      341.61      175.81     39.36 o
 -18   8   7       34.14        0.38     74.29 o
 -17   8   7     2673.39     2786.90    175.09 o
 -16   8   7      175.02      288.28    229.08 o
 -15   8   7     1494.01     1450.27    423.27 o
 -14   8   7      558.86      625.41    158.82 o
 -13   8   7      685.29      715.92    172.43 o
 -12   8   7     1028.08     1118.11    205.46 o
 -11   8   7     3700.22     3058.38    312.44 o
 -10   8   7     1695.55     1217.31    195.21 o
  -9   8   7        4.29      -31.47    106.52 o
  -8   8   7       92.61       53.35     53.46 o
  -7   8   7      619.44      676.77    102.24 o
  -6   8   7      988.81      956.61    116.69 o
  -5   8   7      952.45      770.31    119.22 o
  -4   8   7      369.59      496.52    158.75 o
  -3   8   7      768.05      922.04    124.00 o
  -2   8   7     1946.41     1948.51    182.51 o
  -1   8   7     2784.66     2442.62    171.85 o
   0   8   7     2928.12     3026.20    180.83 o
   1   8   7     5985.34     5735.90    205.23 o
   2   8   7      504.55      497.38     71.35 o
   3   8   7      950.87      921.21     88.50 o
   4   8   7      234.78      214.47     59.67 o
   5   8   7      695.19      647.79     76.25 o
   6   8   7     1804.08     1658.88    122.56 o
   7   8   7     2057.58     2026.57    154.64 o
   8   8   7     1280.53     1313.52    128.80 o
   9   8   7      284.68      245.64    105.54 o
  10   8   7      278.35      276.21     78.46 o
  11   8   7     2210.60     2012.22    185.93 o
  12   8   7     2484.16     2671.36    284.08 o
  13   8   7      776.60      805.34    154.65 o
  14   8   7      873.14      985.06    147.22 o
 -18   9   7     1230.50      951.27     91.95 o
 -17   9   7     1454.03     1526.34    245.54 o
 -16   9   7       51.33      185.49    219.23 o
 -15   9   7     2747.25     3192.95    313.17 o
 -14   9   7     6958.67     6449.56    470.94 o
 -13   9   7      323.76      469.42    144.94 o
 -12   9   7     8297.17     8972.02    557.34 o
 -11   9   7     2250.75     2139.23    269.98 o
 -10   9   7        2.83     -194.00    129.33 o
  -9   9   7    15666.48    14639.86    656.62 o
  -8   9   7      441.71      591.47    127.98 o
  -7   9   7     9282.40     9509.73    572.42 o
  -6   9   7       79.42      120.10    141.30 o
  -5   9   7      926.85      759.31     99.06 o
  -4   9   7     3653.25     3630.55    250.13 o
  -3   9   7    18269.30    17960.34    546.86 o
  -2   9   7     4267.02     4246.99    267.02 o
  -1   9   7    22716.30    22181.74    749.91 o
   0   9   7     2336.18     2189.14    192.03 o
   1   9   7      517.87      457.92     60.13 o
   2   9   7    15634.44    14897.15    336.44 o
   3   9   7     7114.63     6793.90    233.08 o
   4   9   7     9505.39     8989.13    272.93 o
   5   9   7     1281.01     1260.39    105.96 o
   6   9   7       56.38       -3.14     39.45 o
   7   9   7      353.13      336.89     67.69 o
   8   9   7     9206.82     9166.94    326.61 o
   9   9   7     1267.48     1161.66    104.89 o
  10   9   7    11632.95    11713.76    453.58 o
  11   9   7       23.24       59.97     56.85 o
  12   9   7      461.43      414.50    123.47 o
  13   9   7     5477.53     6294.06    398.90 o
  14   9   7      907.99     1090.90    154.14 o
 -18  10   7      204.60       75.92     57.36 o
 -17  10   7     8410.53     8501.52    563.77 o
 -16  10   7      103.18      172.33    422.93 o
 -15  10   7     5643.29     6618.73    460.41 o
 -14  10   7     4811.83     4857.61    412.22 o
 -13  10   7      951.86      766.10    177.48 o
 -12  10   7    11108.60    11280.87    625.76 o
 -11  10   7     1058.91      768.38    165.56 o
 -10  10   7      639.37      443.75    113.79 o
  -9  10   7     1718.68     1560.29    225.18 o
  -8  10   7     3223.12     3146.57    228.77 o
  -7  10   7     1493.67     1529.04    192.78 o
  -6  10   7    20033.24    19770.03    828.87 o
  -5  10   7     2828.05     2885.88    172.93 o
  -4  10   7    32764.44    33163.96   1178.66 o
  -3  10   7     6661.96     6707.37    335.44 o
  -2  10   7     4097.25     3928.10    429.21 o
  -1  10   7     9640.09     9959.47    408.14 o
   0  10   7     6206.76     6126.16    321.28 o
   1  10   7     7041.83     7141.46    281.47 o
   2  10   7     9041.45     8698.85    313.86 o
   3  10   7     3004.46     3014.08    154.88 o
   4  10   7      204.34      177.40     50.90 o
   5  10   7    20451.58    20302.43    482.86 o
   6  10   7      318.21      233.86     71.11 o
   7  10   7     7907.96     7669.73    295.22 o
   8  10   7     2046.10     1871.75    147.76 o
   9  10   7     1213.08     1272.85    129.31 o
  10  10   7     2215.09     2630.67    215.04 o
  11  10   7      634.52      840.55    171.13 o
  12  10   7     1835.87     2404.08    273.40 o
  13  10   7     3286.76     3444.55    294.48 o
  14  10   7       16.12       74.06     45.91 o
 -18  11   7      424.40      376.30     93.64 o
 -17  11   7       62.10      351.62    126.11 o
 -16  11   7     1032.53     1822.00    248.11 o
 -15  11   7     2800.97     3250.91    328.42 o
 -14  11   7     4593.30     5207.79    425.49 o
 -13  11   7     2253.22     2045.35    276.68 o
 -12  11   7     5366.61     5779.72    452.59 o
 -11  11   7     1574.42     1486.29    222.48 o
 -10  11   7     6005.68     5541.54    430.52 o
  -9  11   7     3495.61     3525.44    337.17 o
  -8  11   7     2618.28     2686.38    212.71 o
  -7  11   7      782.94      915.51    125.82 o
  -6  11   7        4.38       30.06     53.19 o
  -5  11   7     3748.84     3623.83    194.55 o
  -4  11   7     1734.97     1634.35    130.22 o
  -3  11   7     4687.90     4728.36    280.73 o
  -2  11   7    10365.91    10284.77    412.40 o
  -1  11   7     4749.33     5019.50    436.16 o
   0  11   7     2377.46     2282.40    199.41 o
   1  11   7    18731.27    18684.27    455.89 o
   2  11   7      429.48      416.45     72.53 o
   3  11   7     5792.42     5702.20    257.27 o
   4  11   7     3399.61     3291.35    199.79 o
   5  11   7      100.27       59.08     45.91 o
   6  11   7       42.89       66.55     37.63 o
   7  11   7     1653.24     1682.08    137.00 o
   8  11   7     3056.80     3167.88    185.85 o
   9  11   7     3292.25     3418.04    199.02 o
  10  11   7     1192.30     1266.14    179.82 o
  11  11   7     2726.25     3071.39    319.33 o
  12  11   7     2382.96     2978.58    293.47 o
  13  11   7      986.64     1218.80    177.57 o
  14  11   7     2122.29     2350.54    214.18 o
 -18  12   7      891.79      874.88     92.41 o
 -17  12   7     1132.10     1721.73    208.91 o
 -16  12   7     3525.80     4068.40    343.69 o
 -15  12   7      284.95      583.00    174.63 o
 -14  12   7        0.58      201.78    123.72 o
 -13  12   7      662.29      556.10    146.52 o
 -12  12   7     3165.22     2356.21    286.99 o
 -11  12   7     4637.92     4296.55    386.99 o
 -10  12   7      467.75      234.24     89.21 o
  -9  12   7      841.74      860.58    169.38 o
  -8  12   7       65.46      -23.76     43.88 o
  -7  12   7     6036.73     5878.91    306.78 o
  -6  12   7      498.08      436.59     84.58 o
  -5  12   7     1800.84     1953.61    145.17 o
  -4  12   7     7494.47     7211.85    271.72 o
  -3  12   7      879.29      849.79     94.42 o
  -2  12   7       14.75        9.05     43.12 o
  -1  12   7     3685.97     3777.80    250.70 o
   0  12   7    12074.94    12439.07    879.49 o
   1  12   7     9147.05     8938.06    314.69 o
   2  12   7     3785.66     3706.61    205.29 o
   3  12   7     2378.31     2261.92    161.12 o
   4  12   7      597.00      729.90    115.13 o
   5  12   7     3509.31     3401.25    235.51 o
   6  12   7     3421.65     3091.89    277.01 o
   7  12   7     6431.96     6048.16    248.18 o
   8  12   7      888.17      817.95    120.91 o
   9  12   7       36.36       43.38     39.03 o
  10  12   7      824.06      812.59    115.90 o
  11  12   7     1994.26     2045.21    260.53 o
  12  12   7     2381.44     2161.26    244.82 o
  13  12   7     1515.00     1644.05    198.76 o
 -17  13   7        4.57      142.32    243.72 o
 -16  13   7     1923.76     3011.02    295.39 o
 -15  13   7     1325.98     1898.97    258.79 o
 -14  13   7     7941.29     8422.05    534.12 o
 -13  13   7      528.96      415.87    127.87 o
 -12  13   7     5430.68     5358.55    430.94 o
 -11  13   7     2222.56     1655.33    243.98 o
 -10  13   7      558.39      719.90    114.50 o
  -9  13   7    14759.59    14883.03    843.01 o
  -8  13   7     1318.12     1265.00    153.05 o
  -7  13   7     9053.67     9212.87    384.80 o
  -6  13   7     1038.44      942.38    122.66 o
  -5  13   7     2397.05     2571.98    166.98 o
  -4  13   7      671.03      675.94     99.67 o
  -3  13   7    16011.81    16291.92    457.92 o
  -2  13   7      132.55      187.04     50.72 o
  -1  13   7     9522.29     9782.67    397.55 o
   0  13   7      269.37      277.60     76.33 o
   1  13   7     3378.28     3538.01    198.02 o
   2  13   7     3301.98     3263.70    190.60 o
   3  13   7      164.19      158.74     62.43 o
   4  13   7     7303.19     7339.42    339.37 o
   5  13   7      400.11      382.77     82.41 o
   6  13   7      200.07      238.16     69.82 o
   7  13   7      647.61      835.99    120.83 o
   8  13   7     8743.33     8901.02    368.07 o
   9  13   7      389.16      370.30     82.13 o
  10  13   7     4242.76     4319.77    392.04 o
  11  13   7     1702.16     1936.15    247.49 o
  12  13   7      243.81      241.36     92.41 o
  13  13   7     4195.48     4394.64    307.17 o
 -17  14   7     8832.06     9058.59    654.83 o
 -16  14   7     1626.13     1935.47    504.20 o
 -15  14   7     9476.39     9798.46    381.98 o
 -14  14   7     3381.72     3625.13    352.25 o
 -13  14   7      599.98      443.20    214.59 o
 -12  14   7     1797.32     1813.10    324.40 o
 -11  14   7     1028.94      968.72    131.67 o
 -10  14   7      309.96      284.06     76.72 o
  -9  14   7     1949.82     2254.24    199.72 o
  -8  14   7     3781.11     3796.59    253.81 o
  -7  14   7      537.34      433.72    132.62 o
  -6  14   7    11691.46    11760.53    427.24 o
  -5  14   7      604.40      663.38     88.02 o
  -4  14   7     9884.27    10389.22    350.13 o
  -3  14   7     2118.27     2018.52    147.23 o
  -2  14   7      532.88      546.60     78.15 o
  -1  14   7     5905.37     5613.01    238.01 o
   0  14   7     3355.25     3382.39    253.60 o
   1  14   7     1116.60     1155.89    117.31 o
   2  14   7     4352.40     4255.10    263.13 o
   3  14   7     4386.47     4660.10    264.97 o
   4  14   7      107.38       92.87     45.89 o
   5  14   7     8104.66     8504.46    359.32 o
   6  14   7       96.71      171.70     64.79 o
   7  14   7     8624.06     9131.46    365.38 o
   8  14   7     1067.21     1208.44    200.99 o
   9  14   7     2951.71     2825.63    326.99 o
  10  14   7      302.79      362.32    122.23 o
  11  14   7       21.19       60.40     67.96 o
  12  14   7       29.38       51.77     50.91 o
  13  14   7      833.47      819.29    133.04 o
 -17  15   7       59.26      215.58    159.88 o
 -16  15   7       35.24      359.67    482.34 o
 -15  15   7      617.09      629.60    215.82 o
 -14  15   7      274.28      434.75    128.46 o
 -13  15   7     2025.81     1945.79    175.36 o
 -12  15   7     2759.69     2893.67    258.27 o
 -11  15   7     3031.31     2948.46    408.98 o
 -10  15   7     9567.01     9513.35    497.49 o
  -9  15   7     2054.58     2006.78    183.35 o
  -8  15   7     8433.03     8551.21    371.49 o
  -7  15   7      167.12      247.30     74.13 o
  -6  15   7       55.14       43.67     45.73 o
  -5  15   7      820.70      997.80    126.00 o
  -4  15   7     3283.72     3239.62    219.34 o
  -3  15   7       42.97       49.94     38.94 o
  -2  15   7     2620.98     2651.34    166.16 o
  -1  15   7     2383.21     2281.82    181.18 o
   0  15   7     2432.93     2484.07    156.44 o
   1  15   7     5197.71     5843.66    332.93 o
   2  15   7     2395.00     2505.45    291.36 o
   3  15   7     5794.85     5483.62    428.90 o
   4  15   7      718.64      523.61    140.15 o
   5  15   7     2055.85     1811.26    250.61 o
   6  15   7      136.86      167.81     84.97 o
   7  15   7     1289.11     1368.18    211.45 o
   8  15   7      551.63      540.62    134.97 o
   9  15   7     3485.44     3732.47    360.65 o
  10  15   7     2596.00     2760.56    297.01 o
  11  15   7     3118.62     3636.67    314.45 o
  12  15   7     2213.66     2754.11    253.49 o
 -16  16   7     2479.15     2652.67    480.23 o
 -15  16   7      111.38      239.92    217.71 o
 -14  16   7      173.32      154.37    124.05 o
 -13  16   7     2809.99     2897.24    203.40 o
 -12  16   7      998.97      938.31    202.11 o
 -11  16   7     4022.30     4313.78    371.52 o
 -10  16   7     3547.34     3764.19    245.86 o
  -9  16   7       35.31       44.01     53.78 o
  -8  16   7       21.33       57.63     44.29 o
  -7  16   7      683.97      645.65    104.89 o
  -6  16   7     3445.63     3463.40    229.41 o
  -5  16   7     5751.24     5925.13    296.79 o
  -4  16   7      735.32      650.12    100.87 o
  -3  16   7     3548.70     3642.31    228.90 o
  -2  16   7      718.03      958.04    178.55 o
  -1  16   7     2150.17     2554.76    284.78 o
   0  16   7     3640.90     3873.39    252.37 o
   1  16   7     2643.03     2438.41    262.39 o
   2  16   7      213.76      295.81    111.85 o
   3  16   7       81.58      196.74     90.79 o
   4  16   7     3051.69     3164.98    323.50 o
   5  16   7     3133.46     3244.18    323.96 o
   6  16   7     4766.42     5015.48    396.38 o
   7  16   7     2252.35     2244.03    261.35 o
   8  16   7     1157.64     1191.98    189.25 o
   9  16   7      499.68      602.57    149.16 o
  10  16   7       55.87       86.51     69.09 o
  11  16   7      454.35      419.71    111.25 o
  12  16   7     1921.65     2185.15    214.22 o
 -16  17   7     2552.57     2389.59    539.60 o
 -15  17   7      322.85      361.59    185.07 o
 -14  17   7     4710.01     4759.64    392.05 o
 -13  17   7      750.60      690.00     96.62 o
 -12  17   7     3602.65     3644.75    225.04 o
 -11  17   7     2913.93     2627.66    194.58 o
 -10  17   7       61.01      188.56     61.33 o
  -9  17   7     8780.32     8949.63    366.41 o
  -8  17   7      751.74      840.48    118.53 o
  -7  17   7     2440.82     2882.80    208.61 o
  -6  17   7      592.70      613.38     96.41 o
  -5  17   7      578.13      438.68    135.35 o
  -4  17   7     2705.37     3196.25    341.24 o
  -3  17   7     5821.75     6251.71    462.25 o
  -2  17   7     2779.89     2567.45    295.74 o
  -1  17   7    13084.20    13032.32    652.08 o
   0  17   7      765.28      791.17    115.68 o
   1  17   7      543.87      572.25    102.30 o
   2  17   7    16493.39    16090.04   1943.28 o
   3  17   7     1322.01     1315.13    212.11 o
   4  17   7    10899.16    10942.96    585.73 o
   5  17   7      529.60      444.33    117.53 o
   6  17   7       25.90       36.01     59.99 o
   7  17   7      237.58      211.59     80.27 o
   8  17   7     3336.29     3298.21    218.44 o
   9  17   7     1015.21      770.21    163.51 o
  10  17   7     5044.67     5340.62    377.12 o
  11  17   7        7.11       26.93     38.82 o
 -15  18   7     2010.21     2214.33    464.87 o
 -14  18   7     1791.10     1793.35    132.87 o
 -13  18   7      892.75      900.01    101.32 o
 -12  18   7     1812.20     1700.97    145.21 o
 -11  18   7       84.74       19.11     43.76 o
 -10  18   7       55.15       41.76     43.12 o
  -9  18   7      767.26      704.72    102.34 o
  -8  18   7     3406.30     3432.76    356.74 o
  -7  18   7     1267.24     1524.11    240.69 o
  -6  18   7     8737.98     9238.60    577.27 o
  -5  18   7     2446.17     2704.29    316.34 o
  -4  18   7    10768.42    11748.43    645.60 o
  -3  18   7     3346.98     3533.62    352.67 o
  -2  18   7     2522.77     2352.34    289.38 o
  -1  18   7     1410.41     1787.84    247.74 o
   0  18   7      325.33      308.25    127.14 o
   1  18   7       34.28      154.37     59.75 o
   2  18   7     2076.68     1974.75    172.17 o
   3  18   7     1196.02     1150.82    192.15 o
   4  18   7     3237.69     3375.41    319.88 o
   5  18   7     7234.54     7792.09    473.57 o
   6  18   7     1152.03     1128.62    182.32 o
   7  18   7     7398.08     6905.06    418.08 o
   8  18   7     1465.28     1428.52    209.62 o
   9  18   7      201.06      235.05     86.51 o
  10  18   7     2635.83     2832.43    260.38 o
  11  18   7      346.38      392.25     89.96 o
 -14  19   7      354.71      565.58    137.61 o
 -13  19   7     3005.13     2555.01    273.26 o
 -12  19   7      605.78      395.26    106.54 o
 -11  19   7     2646.03     2619.70    296.19 o
 -10  19   7     8105.74     8479.99    536.73 o
  -9  19   7       49.15       73.16     71.95 o
  -8  19   7    11263.34    11743.61    651.90 o
  -7  19   7       77.21      213.84     97.84 o
  -6  19   7      394.88      564.45    158.95 o
  -5  19   7     1391.20     1412.23    235.16 o
  -4  19   7     6006.41     5981.70    464.97 o
  -3  19   7        1.52        3.01     57.18 o
  -2  19   7     5746.11     6158.32    458.73 o
  -1  19   7     1779.53     1766.21    168.72 o
   0  19   7     2474.70     2646.72    343.07 o
   1  19   7     4214.41     4225.17    301.03 o
   2  19   7     1368.78     1201.40    262.59 o
   3  19   7     5273.95     4996.56    554.40 o
   4  19   7       81.25       71.08     55.02 o
   5  19   7      789.62      720.08    146.15 o
   6  19   7      428.19      294.82     91.41 o
   7  19   7     1210.63     1201.75    166.99 o
   8  19   7      192.35      297.50     98.13 o
   9  19   7     4998.69     5760.30    372.29 o
  10  19   7        8.52       48.33     54.32 o
 -14  20   7       15.74      262.01    101.54 o
 -13  20   7     1089.47     1191.28    182.02 o
 -12  20   7     1579.77     1569.32    207.57 o
 -11  20   7     1759.34     2116.92    254.62 o
 -10  20   7     1755.79     1610.39    233.10 o
  -9  20   7      559.30      566.06    149.41 o
  -8  20   7      120.28      168.47    102.40 o
  -7  20   7     2135.49     2252.58    286.23 o
  -6  20   7     2239.68     2309.06    290.78 o
  -5  20   7    10531.77    10472.48    612.43 o
  -4  20   7     1427.55     1721.73    257.21 o
  -3  20   7     2871.70     2911.17    322.21 o
  -2  20   7      832.04      816.83    173.32 o
  -1  20   7     2960.92     3153.99    220.99 o
   0  20   7     3519.40     3552.74    305.91 o
   1  20   7     3975.31     4096.10    296.99 o
   2  20   7       63.60       89.73     89.17 o
   3  20   7      125.26       86.55     42.71 o
   4  20   7     2099.45     1994.39    155.08 o
   5  20   7     2797.30     3025.39    267.91 o
   6  20   7     6028.27     6563.18    379.90 o
   7  20   7     2448.32     2479.65    167.55 o
   8  20   7     1726.95     1683.24    204.02 o
   9  20   7        4.34       19.35     43.81 o
  10  20   7      599.28      603.61    104.86 o
 -13  21   7        0.49       -3.04     56.42 o
 -12  21   7     1363.72     1144.79    173.37 o
 -11  21   7      834.17      707.24    146.62 o
 -10  21   7      136.68      172.20     82.42 o
  -9  21   7     5744.05     5889.49    433.69 o
  -8  21   7       73.93       61.92     72.36 o
  -7  21   7     5805.72     6717.77    479.15 o
  -6  21   7        4.99       21.71     68.58 o
  -5  21   7       32.24       29.73     62.55 o
  -4  21   7       33.79       74.15     77.17 o
  -3  21   7     6549.14     7168.79    489.47 o
  -2  21   7     1491.32     1476.55    151.91 o
  -1  21   7     6286.14     6427.31    306.27 o
   0  21   7      909.50      854.90    113.88 o
   1  21   7      491.75      468.26     81.92 o
   2  21   7     8619.66     8481.87    338.22 o
   3  21   7       65.59      136.44     44.34 o
   4  21   7     4822.40     4474.63    427.73 o
   5  21   7      531.76      611.67    118.03 o
   6  21   7      136.51      100.31     57.16 o
   7  21   7       16.43       35.79     46.01 o
   8  21   7     2770.42     3105.17    250.55 o
   9  21   7      455.06      463.42     94.24 o
 -12  22   7      447.96      233.94     75.72 o
 -11  22   7       22.78     -161.11    107.41 o
 -10  22   7      136.60      178.46     83.35 o
  -9  22   7     1335.03     1262.69    199.06 o
  -8  22   7     2633.10     2855.26    301.50 o
  -7  22   7     4876.51     5082.12    405.94 o
  -6  22   7     1778.72     2027.62    259.33 o
  -5  22   7     5415.84     5339.02    417.24 o
  -4  22   7     3211.66     3187.94    324.36 o
  -3  22   7     4151.13     4349.48    371.19 o
  -2  22   7     2773.51     2772.55    199.48 o
  -1  22   7     1097.02      826.10    110.27 o
   0  22   7       14.05       81.61     40.57 o
   1  22   7     1090.32     1002.72    140.29 o
   2  22   7      963.63      881.53    103.03 o
   3  22   7     1569.56     1488.11    128.24 o
   4  22   7     2863.32     2751.22    164.07 o
   5  22   7     1629.49     1469.64    164.07 o
   6  22   7     1848.78     1879.37    131.79 o
   7  22   7     1706.74     1522.28    172.84 o
   8  22   7     1179.77     1331.44    150.37 o
 -11  23   7     1029.49      776.96    136.67 o
 -10  23   7     5022.19     4688.12    344.01 o
  -9  23   7      123.36      256.68    104.30 o
  -8  23   7     5590.81     6291.92    422.35 o
  -7  23   7      396.84      430.70    125.64 o
  -6  23   7      451.98      655.14    147.35 o
  -5  23   7      259.27      138.62     77.96 o
  -4  23   7     5310.16     5189.42    392.67 o
  -3  23   7       31.19      104.98     52.09 o
  -2  23   7     9534.73     9977.16    355.90 o
  -1  23   7       78.79       63.82     47.53 o
   0  23   7     1886.53     2002.67    154.32 o
   1  23   7     2609.13     2714.10    175.25 o
   2  23   7      793.63      734.07     90.43 o
   3  23   7     5172.83     4922.42    217.47 o
   4  23   7      860.59      859.42     86.87 o
   5  23   7      334.96      234.67     65.17 o
   6  23   7        2.65       29.54     41.54 o
   7  23   7     1132.84     1179.68    136.88 o
 -10  24   7     2961.96     2624.40    242.27 o
  -9  24   7       20.64       25.20     51.88 o
  -8  24   7      232.73      328.02    103.80 o
  -7  24   7      607.37      625.46    133.81 o
  -6  24   7      516.35      579.03    130.98 o
  -5  24   7     3998.54     4548.30    351.47 o
  -4  24   7      227.86      231.60     63.58 o
  -3  24   7     1570.77     1564.01    170.65 o
  -2  24   7       77.92      124.14     41.11 o
  -1  24   7     3406.39     3291.28    190.37 o
   0  24   7      832.64      934.95    100.81 o
   1  24   7     6197.43     6023.20    243.37 o
   2  24   7      177.94      144.27     39.05 o
   3  24   7      295.73      341.55     57.78 o
   4  24   7     2163.23     2038.92    120.23 o
   5  24   7      386.98      420.30     84.84 o
   6  24   7     3396.65     3278.40    214.70 o
  -9  25   7     1492.91     1532.99    179.41 o
  -8  25   7        7.07        5.25     42.36 o
  -7  25   7     3382.86     3700.47    293.27 o
  -6  25   7      374.63      391.96    102.14 o
  -5  25   7      194.42      246.95     59.81 o
  -4  25   7       37.17       57.67     36.06 o
  -3  25   7     2351.11     2725.70    166.06 o
  -2  25   7       77.45      163.03     48.39 o
  -1  25   7     2890.05     3173.19    173.45 o
   0  25   7      509.37      621.85     77.09 o
   1  25   7      324.03      350.09     57.89 o
   2  25   7     2737.14     2610.10    140.31 o
   3  25   7      113.63       83.85     46.02 o
   4  25   7     1550.65     1390.12     96.50 o
   5  25   7      413.95      392.59     72.06 o
  -8  26   7     1416.40     1626.49    175.09 o
  -7  26   7     1984.92     2169.92    132.59 o
  -6  26   7     4560.91     4186.71    186.95 o
  -5  26   7     4626.88     5051.24    207.59 o
  -4  26   7     3395.95     3174.96    165.73 o
  -3  26   7     3071.75     2863.80    156.45 o
  -2  26   7     1092.72     1179.69    100.69 o
  -1  26   7      214.27      236.61     47.56 o
   0  26   7      146.59      203.57     44.41 o
   1  26   7     2425.17     2664.19    213.39 o
   2  26   7      264.94      271.75     66.70 o
   3  26   7     1407.93     1187.12     83.93 o
  -5  27   7      139.17      197.78     40.33 o
  -4  27   7      829.72      744.46    118.39 o
  -3  27   7     1004.79      975.54     82.44 o
  -2  27   7    12618.77    11380.65    835.52 o
  -1  27   7      395.97      549.05    101.52 o
   0  27   7     6347.45     6367.49    316.92 o
   1  27   7     2459.04     2411.68    186.28 o
 -18   0   8      668.91      678.83     82.84 o
 -17   0   8      584.50      603.41    139.88 o
 -16   0   8     1558.48     1569.60    238.13 o
 -15   0   8     1150.62      883.05    144.50 o
 -14   0   8       38.26     -145.12    112.05 o
 -13   0   8     2667.88     2051.60    235.78 o
 -12   0   8     9180.42     8699.52    558.28 o
 -11   0   8      107.28      342.83    131.77 o
 -10   0   8    27791.38    27762.58   1075.19 o
  -9   0   8      618.96      758.59    191.74 o
  -8   0   8    29451.72    30198.57   1070.74 o
  -7   0   8    13761.47    13753.85    711.65 o
  -6   0   8       48.68       80.55     92.89 o
  -5   0   8    19568.02    19193.30    808.82 o
  -4   0   8     5472.95     5513.54    428.58 o
  -3   0   8     3967.94     3660.37    350.26 o
  -2   0   8     2308.21     2404.54    280.30 o
  -1   0   8     1554.84     1691.95    150.09 o
   0   0   8     2134.46     2186.24    172.34 o
   1   0   8    35166.56    34134.51    687.68 o
   2   0   8       29.75       32.34     39.03 o
   3   0   8    18460.38    17315.40    510.75 o
   4   0   8       36.21       92.64     53.82 o
   5   0   8     4133.71     3823.15    253.52 o
   6   0   8     8802.63     8581.44    378.13 o
   7   0   8      459.01      343.76    101.49 o
   8   0   8     7787.38     8146.10    591.13 o
   9   0   8     1545.32     1677.36    218.58 o
  10   0   8       22.31       50.27     40.92 o
  11   0   8     2566.71     2593.17    180.55 o
  12   0   8     6485.54     6461.90    320.55 o
 -18   1   8     5270.50     4918.46    178.14 o
 -17   1   8       70.32       86.94     41.35 o
 -16   1   8     5868.64     5803.40    440.50 o
 -15   1   8     1471.82     1279.00    143.74 o
 -14   1   8      276.53      138.85     62.99 o
 -13   1   8     3956.07     4189.93    206.58 o
 -12   1   8        0.68       -3.60     63.77 o
 -11   1   8     4500.33     4483.35    313.23 o
 -10   1   8     1123.93     1387.50    213.76 o
  -9   1   8       11.63       41.09     64.62 o
  -8   1   8      647.03      640.00    144.69 o
  -7   1   8    13671.11    13143.49    491.13 o
  -6   1   8      567.06      578.16    108.51 o
  -5   1   8     7128.86     7155.63    350.53 o
  -4   1   8      475.70      446.43     92.48 o
  -3   1   8      159.79       94.36     59.71 o
  -2   1   8     3345.86     3393.39    178.38 o
  -1   1   8      232.26      252.89     52.80 o
   0   1   8     3150.29     2851.74    139.11 o
   1   1   8     1317.78     1455.66    102.55 o
   2   1   8       20.57       56.85     25.96 o
   3   1   8      374.08      384.06     59.61 o
   4   1   8     9140.87     8950.71    266.01 o
   5   1   8      142.09      152.84     37.48 o
   6   1   8     8006.81     7811.05    324.89 o
   7   1   8      227.55      154.66     50.54 o
   8   1   8     1165.61     1337.78    127.24 o
   9   1   8     3425.23     3747.04    168.53 o
  10   1   8        9.48       58.59     37.83 o
  11   1   8     2652.13     2736.92    162.31 o
  12   1   8     1177.47     1234.85    148.78 o
  13   1   8     1033.42      775.47    104.26 o
 -18   2   8       10.13       11.16     23.46 o
 -17   2   8      144.25       67.30     28.91 o
 -16   2   8       70.25       28.69     83.97 o
 -15   2   8       25.21      -81.58    181.70 o
 -14   2   8        3.49      -50.35     60.65 o
 -13   2   8      832.01      570.87     98.79 o
 -12   2   8      481.50      620.87    114.44 o
 -11   2   8       31.36       90.36     55.71 o
 -10   2   8        6.72       87.46     65.84 o
  -9   2   8      275.95      307.03     81.61 o
  -8   2   8        2.76       88.87     55.07 o
  -7   2   8      100.93      178.02     66.99 o
  -6   2   8        7.17        8.24     51.64 o
  -5   2   8       86.06      220.37     71.98 o
  -4   2   8       87.59       69.52     45.66 o
  -3   2   8       13.82       14.95     42.91 o
  -2   2   8      665.94      673.84     82.42 o
  -1   2   8      161.84      163.40     47.48 o
   0   2   8     2162.28     2126.15    146.35 o
   1   2   8      111.67      110.93     36.82 o
   2   2   8       35.48       26.49     26.52 o
   3   2   8     5029.14     5121.36    196.40 o
   4   2   8      794.91      873.84     83.96 o
   5   2   8       99.19       85.02     51.97 o
   6   2   8      746.15      665.35     97.26 o
   7   2   8      181.19      203.33     60.18 o
   8   2   8      151.48       63.84     42.52 o
   9   2   8      430.74      451.50     77.83 o
  10   2   8       60.66        3.60     36.13 o
  11   2   8       30.34       95.48     40.72 o
  12   2   8       17.60       20.02     32.71 o
  13   2   8       48.57       10.99     27.54 o
 -18   3   8     6365.41     5667.01    207.60 o
 -17   3   8       47.06       21.17     21.18 o
 -16   3   8     9441.88     9442.10    269.61 o
 -15   3   8     3258.23     3332.39    300.83 o
 -14   3   8       58.22      103.68     77.04 o
 -13   3   8    10058.49    10165.04    405.45 o
 -12   3   8     3284.78     3177.70    226.61 o
 -11   3   8     3011.03     3295.49    197.27 o
 -10   3   8      186.39      219.11     80.51 o
  -9   3   8     1478.89     1539.09    177.60 o
  -8   3   8     1596.37     1558.23    177.10 o
  -7   3   8    13273.08    13035.90    485.34 o
  -6   3   8      823.17      732.14    161.89 o
  -5   3   8    10364.92    10191.57    468.75 o
  -4   3   8     1232.77     1204.07    114.29 o
  -3   3   8      173.66      249.99     57.32 o
  -2   3   8     4108.93     4061.34    174.49 o
  -1   3   8      374.30      333.44     56.09 o
   0   3   8     5132.63     4781.91    193.55 o
   1   3   8      495.20      455.15     75.40 o
   2   3   8     1386.83     1412.06    127.92 o
   3   3   8     1086.06     1009.13     90.29 o
   4   3   8     5532.59     5491.71    208.48 o
   5   3   8      134.84      191.84     52.46 o
   6   3   8    16417.90    16752.64    450.34 o
   7   3   8     3836.30     3698.45    182.02 o
   8   3   8     2822.88     3002.50    190.89 o
   9   3   8     3641.23     3714.55    210.92 o
  10   3   8     1741.25     1657.08    136.06 o
  11   3   8     5797.90     6141.00    291.85 o
  12   3   8     2232.79     2024.00    202.80 o
  13   3   8      408.00      358.47     75.74 o
 -18   4   8     4137.93     3751.23    190.27 o
 -17   4   8       92.20       50.23     24.13 o
 -16   4   8     5151.84     4948.35    190.86 o
 -15   4   8     3306.01     3032.84    210.85 o
 -14   4   8      288.96      363.40     86.03 o
 -13   4   8      430.62      600.77    205.56 o
 -12   4   8     6223.07     6473.83    319.92 o
 -11   4   8       22.31      121.00     57.07 o
 -10   4   8    18654.01    18576.89    487.30 o
  -9   4   8      347.20      416.23     96.06 o
  -8   4   8    20711.56    20886.52    621.35 o
  -7   4   8     1831.76     1902.06    187.91 o
  -6   4   8      465.04      427.46     91.89 o
  -5   4   8    14257.30    13269.91    469.50 o
  -4   4   8     6848.12     6580.37    266.60 o
  -3   4   8     6735.69     6469.28    264.28 o
  -2   4   8      825.49      693.25     74.09 o
  -1   4   8     4158.02     4064.59    178.27 o
   0   4   8      321.04      290.19     52.51 o
   1   4   8    23072.31    22335.27    427.81 o
   2   4   8     1304.61     1179.66    101.06 o
   3   4   8    25139.04    23264.35    681.45 o
   4   4   8      479.60      497.13     82.47 o
   5   4   8     3075.76     2615.40    178.93 o
   6   4   8     4188.84     4247.56    228.01 o
   7   4   8     2744.14     2936.20    191.94 o
   8   4   8     5919.54     5620.87    261.66 o
   9   4   8     5657.77     5700.64    259.41 o
  10   4   8      220.26      269.55     57.72 o
  11   4   8     1635.09     1601.62    153.47 o
  12   4   8     7553.29     7529.16    396.37 o
  13   4   8       16.68      -65.35     43.57 o
 -18   5   8     1193.94     1203.28    172.13 o
 -17   5   8      531.67      508.00     80.23 o
 -16   5   8     1432.94     1410.42    132.52 o
 -15   5   8     2672.80     2685.16    245.52 o
 -14   5   8     1287.42     1295.45    146.25 o
 -13   5   8     5880.80     6013.28    303.35 o
 -12   5   8      338.62      354.47    238.46 o
 -11   5   8      484.66      580.37    130.32 o
 -10   5   8      205.70      232.43     60.67 o
  -9   5   8       14.39       63.75     55.98 o
  -8   5   8        5.29       65.29     49.56 o
  -7   5   8     2240.12     2205.44    197.41 o
  -6   5   8       45.72       33.28     43.35 o
  -5   5   8    10134.88     9613.68    396.67 o
  -4   5   8     1675.37     1601.82    133.47 o
  -3   5   8     2565.65     2623.00    170.63 o
  -2   5   8    15437.82    15049.74    405.11 o
  -1   5   8      322.08      286.75     49.06 o
   0   5   8     8781.98     8604.01    265.21 o
   1   5   8      516.26      603.52     74.34 o
   2   5   8      220.05      248.18     52.58 o
   3   5   8       21.85       40.38     31.49 o
   4   5   8     2687.58     2637.42    173.63 o
   5   5   8      310.53      343.85     71.68 o
   6   5   8     5908.27     5859.29    265.58 o
   7   5   8      367.80      376.31     75.68 o
   8   5   8     5609.16     5668.66    260.51 o
   9   5   8     6763.33     6994.42    284.78 o
  10   5   8      208.18      242.06     70.03 o
  11   5   8     3048.29     2992.19    206.43 o
  12   5   8      505.52      585.12    118.69 o
  13   5   8      272.78      180.69     62.78 o
 -18   6   8       26.16       74.35     51.51 o
 -17   6   8      564.65      442.09    181.82 o
 -16   6   8     1077.42      908.51    155.51 o
 -15   6   8      324.05      481.87    145.11 o
 -14   6   8       44.12       38.09    157.02 o
 -13   6   8       88.10      235.74    142.96 o
 -12   6   8       34.77      118.09    161.28 o
 -11   6   8     1881.10     1855.00    149.23 o
 -10   6   8      269.24      356.42     70.08 o
  -9   6   8     5128.27     5342.76    239.43 o
  -8   6   8       67.75       70.36     47.32 o
  -7   6   8       27.46       98.74     53.83 o
  -6   6   8      609.94      608.04    104.08 o
  -5   6   8      859.91      776.98    154.97 o
  -4   6   8      880.65      805.40     96.48 o
  -3   6   8      551.19      590.11     83.35 o
  -2   6   8     1532.96     1571.13    131.91 o
  -1   6   8        4.02       13.57     41.04 o
   0   6   8     3088.52     2972.82    158.04 o
   1   6   8     1206.00     1128.77     98.66 o
   2   6   8     1361.39     1261.76    106.94 o
   3   6   8     2593.00     2482.87    147.82 o
   4   6   8      985.62      869.45    104.42 o
   5   6   8        2.16      -12.57     64.56 o
   6   6   8       62.13       96.42     48.01 o
   7   6   8     1105.55     1081.26    116.62 o
   8   6   8      834.03      902.34    108.72 o
   9   6   8      692.70      688.82     94.38 o
  10   6   8        6.22       30.31     34.48 o
  11   6   8      120.42      132.76     63.77 o
  12   6   8      698.42      559.56    110.98 o
  13   6   8     1536.85     1472.45    160.78 o
 -18   7   8     5543.67     5170.31    222.81 o
 -17   7   8      130.69      101.28     51.54 o
 -16   7   8     5055.85     5205.55    270.49 o
 -15   7   8     2991.44     3447.66    310.46 o
 -14   7   8      394.59      855.90    181.16 o
 -13   7   8    13367.92    13522.02    637.01 o
 -12   7   8      945.47      975.76    110.29 o
 -11   7   8     9443.13     9140.71    316.84 o
 -10   7   8      120.83       85.33     41.98 o
  -9   7   8     2890.13     2968.82    177.29 o
  -8   7   8      465.11      403.27     86.00 o
  -7   7   8    11949.49    11862.05    456.26 o
  -6   7   8      141.71      234.90     71.38 o
  -5   7   8     8682.05     7698.54    368.78 o
  -4   7   8     1788.79     1618.14    132.40 o
  -3   7   8      251.29      221.62     57.68 o
  -2   7   8    20794.67    20804.79    505.53 o
  -1   7   8     1478.52     1529.01    113.45 o
   0   7   8    19780.43    19160.53    396.47 o
   1   7   8      212.67      199.38     47.43 o
   2   7   8     2644.66     2487.79    148.77 o
   3   7   8      830.46      718.80     81.46 o
   4   7   8     4720.50     4737.32    231.56 o
   5   7   8     1740.24     1725.56    145.61 o
   6   7   8    15808.85    15455.28    426.61 o
   7   7   8      463.61      660.91     92.18 o
   8   7   8     3044.23     3069.09    164.46 o
   9   7   8     9705.37    10350.64    336.59 o
  10   7   8      819.29      802.18    114.85 o
  11   7   8    12241.00    12623.63    571.89 o
  12   7   8     1252.88     1108.75    161.30 o
  13   7   8      470.41      403.01     89.64 o
 -17   8   8       29.07       16.06     98.38 o
 -16   8   8     3943.22     4296.02    241.65 o
 -15   8   8     1565.33     1858.81    177.00 o
 -14   8   8      950.83     1341.17    161.94 o
 -13   8   8     1212.72     1653.35    179.94 o
 -12   8   8     3013.43     3238.39    244.62 o
 -11   8   8     1193.78     1188.77    158.25 o
 -10   8   8    20030.72    21000.89    708.58 o
  -9   8   8     3491.79     3590.85    250.81 o
  -8   8   8     6863.94     6970.85    525.66 o
  -7   8   8     2413.54     2442.21    322.77 o
  -6   8   8       76.27      108.05     85.62 o
  -5   8   8     7938.61     7602.59    390.90 o
  -4   8   8     2529.48     2589.37    193.16 o
  -3   8   8     4517.59     4582.38    250.50 o
  -2   8   8    10756.98    11004.23    342.98 o
  -1   8   8     3211.01     3075.32    158.07 o
   0   8   8     4247.82     3887.31    178.97 o
   1   8   8     8197.37     7962.54    258.06 o
   2   8   8      217.98      215.45     45.00 o
   3   8   8    16149.44    14859.84    406.10 o
   4   8   8      519.72      583.87     87.98 o
   5   8   8     5315.32     5343.82    248.60 o
   6   8   8     2057.67     1983.48    153.47 o
   7   8   8     1323.67     1345.73    129.25 o
   8   8   8     2165.88     2059.94    135.50 o
   9   8   8     3739.31     4140.58    210.89 o
  10   8   8       55.25       92.13     50.96 o
  11   8   8     1869.99     1945.38    229.14 o
  12   8   8     7290.83     8022.44    418.67 o
 -17   9   8      457.38      384.48     70.82 o
 -16   9   8     2400.65     2543.24    221.99 o
 -15   9   8     4284.47     4491.92    537.25 o
 -14   9   8     3122.44     3210.81    332.33 o
 -13   9   8     3566.05     3968.97    268.65 o
 -12   9   8      648.71      751.46    133.80 o
 -11   9   8      981.19     1202.05    156.28 o
 -10   9   8      234.92      154.38    124.85 o
  -9   9   8       96.23      -62.28    213.78 o
  -8   9   8       10.60      -63.46    189.71 o
  -7   9   8      646.52      327.17    136.44 o
  -6   9   8      510.82      387.60    135.48 o
  -5   9   8     7426.16     7273.68    372.57 o
  -4   9   8     5205.05     5599.38    327.15 o
  -3   9   8     4834.16     5128.62    312.27 o
  -2   9   8     3936.02     4069.66    278.70 o
  -1   9   8     2122.92     1981.14    182.81 o
   0   9   8      850.16      961.13     92.43 o
   1   9   8      245.25      329.65     68.37 o
   2   9   8       85.32       68.29     34.62 o
   3   9   8       42.14       75.59     39.73 o
   4   9   8     2996.13     2853.03    178.45 o
   5   9   8       35.59       62.69     39.59 o
   6   9   8     2821.95     2939.67    183.39 o
   7   9   8     1564.23     1545.42    133.14 o
   8   9   8     1011.56     1043.92     95.57 o
   9   9   8     1443.99     1544.56    160.94 o
  10   9   8      778.54      923.49    120.26 o
  11   9   8      726.73      734.80    145.38 o
  12   9   8      152.69      277.20     93.93 o
 -17  10   8       21.13        7.27     43.11 o
 -16  10   8     1660.17     1491.80    142.19 o
 -15  10   8     1466.37     1750.88    346.21 o
 -14  10   8     1593.02     1749.81    178.66 o
 -13  10   8       55.78      197.04    140.96 o
 -12  10   8      166.06      216.92     69.03 o
 -11  10   8      588.90      672.88    138.62 o
 -10  10   8     2910.10     2671.41    218.17 o
  -9  10   8     2095.94     1807.70    283.89 o
  -8  10   8       38.88        3.77     95.45 o
  -7  10   8       34.55       44.81    122.77 o
  -6  10   8      440.68      452.07    144.48 o
  -5  10   8     4029.37     4163.55    281.40 o
  -4  10   8      995.85     1002.86    140.96 o
  -3  10   8     2187.28     2314.11    208.12 o
  -2  10   8     1294.95     1376.15    162.76 o
  -1  10   8       74.41       99.96     44.78 o
   0  10   8      626.19      658.71     93.35 o
   1  10   8     1017.12     1186.12    147.01 o
   2  10   8     4469.68     4494.95    218.45 o
   3  10   8     4819.83     4699.89    223.91 o
   4  10   8     1359.04     1318.42    123.24 o
   5  10   8      710.31      669.50     87.89 o
   6  10   8      326.97      460.14     77.48 o
   7  10   8     4303.39     4409.35    218.61 o
   8  10   8     3095.36     3309.85    163.30 o
   9  10   8     1386.60     1534.65    157.48 o
  10  10   8     1222.73     1208.24    131.96 o
  11  10   8     1037.03     1055.20    171.67 o
  12  10   8      788.29      723.97    126.56 o
 -17  11   8      179.10      168.37     47.55 o
 -16  11   8     3235.58     3361.04    198.00 o
 -15  11   8     6628.09     6731.08    300.51 o
 -14  11   8     1013.05     1127.23    259.56 o
 -13  11   8    12678.35    13758.39    477.78 o
 -12  11   8     1252.85     1255.57    231.82 o
 -11  11   8     4832.24     4535.46    311.22 o
 -10  11   8      778.89      537.75    100.23 o
  -9  11   8       29.33       -0.94     76.19 o
  -8  11   8      891.50      686.92    128.84 o
  -7  11   8    14262.69    14343.02    583.55 o
  -6  11   8       49.73       89.64     46.77 o
  -5  11   8    15485.91    15508.30    744.96 o
  -4  11   8     2881.24     3134.90    333.97 o
  -3  11   8      199.51      365.90    126.01 o
  -2  11   8    10189.58    10220.61    591.77 o
  -1  11   8     1611.53     1750.38    178.48 o
   0  11   8     7346.66     7175.94    352.64 o
   1  11   8      805.14      699.19    118.99 o
   2  11   8      700.39      658.76    115.36 o
   3  11   8       55.27       65.21     45.72 o
   4  11   8     1751.54     2021.85    190.85 o
   5  11   8     1843.63     1763.65    139.52 o
   6  11   8     7987.63     8141.21    292.18 o
   7  11   8        5.77       28.04     35.01 o
   8  11   8     1922.79     1853.51    143.26 o
   9  11   8     6951.38     7268.98    430.34 o
  10  11   8     1707.84     1779.14    234.10 o
  11  11   8     6318.75     6840.26    414.24 o
  12  11   8      471.72      390.65     94.73 o
 -16  12   8     1913.05     2170.27    273.77 o
 -15  12   8     1383.54     1676.51    397.19 o
 -14  12   8      647.37      789.12    156.96 o
 -13  12   8     3946.66     3991.15    326.61 o
 -12  12   8     1922.50     2364.96    206.23 o
 -11  12   8     3767.34     3738.74    269.78 o
 -10  12   8    12342.89    12785.94    694.45 o
  -9  12   8      408.89      312.13    235.99 o
  -8  12   8     2701.96     3072.32    229.06 o
  -7  12   8      237.30      351.79     81.25 o
  -6  12   8      195.89      221.79     66.16 o
  -5  12   8     2197.81     2198.63    339.74 o
  -4  12   8     1257.31     1408.76    229.13 o
  -3  12   8     2226.49     2364.36    290.42 o
  -2  12   8      970.38     1034.43    188.01 o
  -1  12   8     2204.84     2372.39    203.23 o
   0  12   8       68.42      131.12     62.49 o
   1  12   8    17091.78    16967.99    534.60 o
   2  12   8      713.44      709.34    118.10 o
   3  12   8     6681.63     6653.93    334.63 o
   4  12   8     3553.61     3447.09    240.98 o
   5  12   8      556.29      621.59    109.16 o
   6  12   8     1698.90     1522.85    158.62 o
   7  12   8      166.42      193.75     60.01 o
   8  12   8      282.15      197.14     74.52 o
   9  12   8     4032.10     4362.38    244.98 o
  10  12   8      448.28      601.69    147.30 o
  11  12   8     3183.62     3359.31    286.44 o
 -16  13   8     2119.25     2285.86    180.27 o
 -15  13   8     1345.24     1560.67    333.75 o
 -14  13   8     1888.85     1939.92    167.99 o
 -13  13   8      243.10      328.02     86.47 o
 -12  13   8      466.40      438.07     87.64 o
 -11  13   8       68.21      -52.92     54.85 o
 -10  13   8      141.98      128.83    162.01 o
  -9  13   8      214.66      100.03     63.40 o
  -8  13   8       94.96      115.27     54.42 o
  -7  13   8      226.66      139.35     61.32 o
  -6  13   8      179.27      230.78     84.81 o
  -5  13   8      105.73      108.85     54.92 o
  -4  13   8     3811.18     3972.09    362.73 o
  -3  13   8     3587.00     3737.44    350.78 o
  -2  13   8     5826.25     6105.96    443.26 o
  -1  13   8     4646.17     4864.44    287.91 o
   0  13   8      545.70      578.65    110.87 o
   1  13   8       91.44       70.59     47.91 o
   2  13   8      571.54      605.75    105.61 o
   3  13   8       55.48      121.46     62.37 o
   4  13   8      102.05      127.58    117.68 o
   5  13   8      846.49      885.96    121.13 o
   6  13   8     2944.34     2974.75    250.03 o
   7  13   8     3826.09     3521.05    224.74 o
   8  13   8     2560.62     2794.95    163.89 o
   9  13   8      983.74      867.70    164.69 o
  10  13   8     2398.83     2774.74    280.58 o
  11  13   8        6.57      144.84     68.91 o
 -16  14   8     2526.50     2546.85    274.75 o
 -15  14   8      577.37     1001.01    342.17 o
 -14  14   8     2619.48     2770.88    189.83 o
 -13  14   8      101.17      194.52     66.64 o
 -12  14   8       71.25       62.56     49.72 o
 -11  14   8     3226.73     2947.06    217.17 o
 -10  14   8     2504.56     2398.60    315.96 o
  -9  14   8     3992.55     4163.91    262.68 o
  -8  14   8      438.58      536.00    101.31 o
  -7  14   8      177.64       94.05     44.48 o
  -6  14   8     1712.11     1735.94    262.60 o
  -5  14   8     3752.60     3577.39    233.93 o
  -4  14   8     1683.60     1801.64    165.30 o
  -3  14   8     4304.23     4224.18    359.59 o
  -2  14   8      687.19      614.99    149.27 o
  -1  14   8       95.62      154.99     61.99 o
   0  14   8      735.86      889.90    138.14 o
   1  14   8     4696.41     4790.31    274.99 o
   2  14   8     7210.11     6951.45    368.05 o
   3  14   8      508.97      651.27    105.43 o
   4  14   8     1943.28     1822.99    167.88 o
   5  14   8       39.93      196.13     59.64 o
   6  14   8     1627.77     1655.60    153.02 o
   7  14   8     1423.68     1398.52    138.87 o
   8  14   8     6118.21     6278.67    582.08 o
   9  14   8     4230.21     4571.37    371.33 o
  10  14   8      825.59      889.29    157.88 o
  11  14   8      326.26      343.72     94.76 o
 -15  15   8      653.65     1050.79    357.43 o
 -14  15   8        6.64       96.61    199.98 o
 -13  15   8     5378.01     5545.66    269.21 o
 -12  15   8      688.21      629.32    150.71 o
 -11  15   8     4790.29     4981.64    366.31 o
 -10  15   8       75.59       45.30     76.78 o
  -9  15   8      588.22      583.66     95.01 o
  -8  15   8     2823.09     2754.24    208.50 o
  -7  15   8     5766.38     6157.21    386.39 o
  -6  15   8     2585.09     2658.24    382.76 o
  -5  15   8     4883.59     5010.00    287.72 o
  -4  15   8     1382.69     1326.41    140.20 o
  -3  15   8     1044.65     1138.13    129.07 o
  -2  15   8     6200.22     6286.35    419.40 o
  -1  15   8     1219.42     1483.29    155.58 o
   0  15   8     6143.59     6263.30    308.69 o
   1  15   8      170.47      260.50     68.94 o
   2  15   8      124.06      106.78     55.35 o
   3  15   8     1655.58     1739.43    234.81 o
   4  15   8     6596.93     7191.32    314.89 o
   5  15   8      315.58      274.68     66.64 o
   6  15   8     5386.16     5536.57    406.87 o
   7  15   8      451.94      481.82    123.49 o
   8  15   8      402.64      381.99    124.91 o
   9  15   8     3575.13     4268.68    350.38 o
  10  15   8       66.73      143.96     68.86 o
 -15  16   8      706.49      969.05    346.06 o
 -14  16   8      124.25      321.33    143.44 o
 -13  16   8     6857.17     7174.21    288.87 o
 -12  16   8     5477.35     5735.38    374.20 o
 -11  16   8     2602.08     2771.85    198.02 o
 -10  16   8     5764.62     6232.19    298.93 o
  -9  16   8      719.13      638.73    123.07 o
  -8  16   8     6555.39     6411.05    308.78 o
  -7  16   8     3749.27     3875.83    240.84 o
  -6  16   8     1818.37     2150.35    464.48 o
  -5  16   8     2057.62     1784.86    164.06 o
  -4  16   8      931.56      980.19    121.45 o
  -3  16   8       11.61       82.12     54.09 o
  -2  16   8      897.16      991.61    165.96 o
  -1  16   8      469.72      434.37    124.20 o
   0  16   8     1824.30     1877.80    164.55 o
   1  16   8     6317.54     6974.26    480.35 o
   2  16   8     2537.20     2383.04    280.38 o
   3  16   8    13095.90    13985.37    667.37 o
   4  16   8     1887.87     1678.16    237.67 o
   5  16   8     3980.54     3975.43    339.84 o
   6  16   8     2063.43     1751.33    229.70 o
   7  16   8        7.59       55.38     46.02 o
   8  16   8       17.28      -21.94     56.40 o
   9  16   8     1356.24     1508.49    202.75 o
  10  16   8      943.90      818.15    137.87 o
 -14  17   8     3444.88     3471.79    373.41 o
 -13  17   8       25.69       28.72    112.88 o
 -12  17   8     1694.46     1910.72    151.17 o
 -11  17   8        0.97      -30.75     43.46 o
 -10  17   8      665.89      502.73     78.81 o
  -9  17   8      768.11      636.41     95.88 o
  -8  17   8     1152.68     1167.83    129.21 o
  -7  17   8      108.17       64.62     44.65 o
  -6  17   8     4648.93     5191.18    267.37 o
  -5  17   8     2476.84     2095.50    170.90 o
  -4  17   8     3190.91     3225.95    210.74 o
  -3  17   8     3548.91     3198.14    315.41 o
  -2  17   8     1598.46     1363.45    151.04 o
  -1  17   8     2485.73     2798.46    305.59 o
   0  17   8      313.68      182.44     74.28 o
   1  17   8      676.31      735.13    161.28 o
   2  17   8      212.54      319.83    111.96 o
   3  17   8     1043.90     1249.79    200.70 o
   4  17   8       26.68        8.58     71.01 o
   5  17   8     5497.55     5899.86    401.27 o
   6  17   8      733.32      672.46    139.91 o
   7  17   8     2656.66     2921.37    195.91 o
   8  17   8     2057.58     2380.06    258.23 o
   9  17   8       58.31      110.55     69.50 o
 -13  18   8      872.91      925.77    254.69 o
 -12  18   8      148.25      138.73     41.37 o
 -11  18   8     1032.56      827.97    133.60 o
 -10  18   8     3166.31     2679.13    183.85 o
  -9  18   8     3542.74     3246.48    200.05 o
  -8  18   8     3555.57     3253.79    201.45 o
  -7  18   8      260.73      211.83     99.15 o
  -6  18   8      753.99      572.01    144.28 o
  -5  18   8     1981.30     2076.55    263.97 o
  -4  18   8     5819.28     5780.34    425.50 o
  -3  18   8     4699.00     4502.72    372.63 o
  -2  18   8     1972.34     1841.03    169.66 o
  -1  18   8      292.14      230.41     66.35 o
   0  18   8     1805.85     1822.20    241.02 o
   1  18   8     2305.55     2446.06    270.21 o
   2  18   8     3357.11     3549.75    326.24 o
   3  18   8     1432.94     1618.95    214.31 o
   4  18   8      254.35      274.89    102.04 o
   5  18   8       12.89       86.87     72.18 o
   6  18   8      918.86     1084.11    161.12 o
   7  18   8      608.19      710.48     93.25 o
   8  18   8     2831.52     3251.57    277.27 o
   9  18   8      496.90      546.71    111.24 o
 -13  19   8     4055.15     4152.22    304.74 o
 -12  19   8      248.65      111.86     63.78 o
 -11  19   8     1066.52     1039.98    167.34 o
 -10  19   8      123.36      -96.54    115.21 o
  -9  19   8       59.41      -76.99     98.72 o
  -8  19   8     2261.63     1923.78    250.77 o
  -7  19   8     2605.73     2489.98    283.54 o
  -6  19   8     1645.42     1343.82    210.38 o
  -5  19   8     4383.64     4859.43    390.15 o
  -4  19   8      707.59      835.09    161.42 o
  -3  19   8      339.59      250.30     60.40 o
  -2  19   8     6717.92     7099.77    565.83 o
  -1  19   8      972.73     1042.63    121.63 o
   0  19   8     4427.15     4824.45    372.46 o
   1  19   8      219.95      245.08     97.23 o
   2  19   8      379.59      406.15    109.91 o
   3  19   8      485.01      522.33    124.44 o
   4  19   8     3632.05     3810.79    304.42 o
   5  19   8     1622.04     1722.43    201.24 o
   6  19   8     7522.98     7974.44    405.07 o
   7  19   8       83.51       67.33     58.81 o
   8  19   8     2007.10     2221.57    212.45 o
 -12  20   8     1538.49     1964.00    214.24 o
 -11  20   8     3211.68     3161.93    280.84 o
 -10  20   8     3664.94     3633.21    311.34 o
  -9  20   8     4515.93     4301.97    350.48 o
  -8  20   8     5800.62     5151.86    389.11 o
  -7  20   8     1738.48     1440.72    213.30 o
  -6  20   8     1718.28     1752.72    230.19 o
  -5  20   8      317.97      290.68    100.33 o
  -4  20   8      147.39       89.52     66.82 o
  -3  20   8       44.37       55.03     36.86 o
  -2  20   8      659.18      663.71     99.18 o
  -1  20   8      770.57      784.14    104.36 o
   0  20   8     2483.77     2608.94    328.85 o
   1  20   8     2234.13     2441.75    251.13 o
   2  20   8     4510.76     4666.90    337.73 o
   3  20   8     3789.07     3994.69    304.96 o
   4  20   8     2509.47     2741.36    244.44 o
   5  20   8     1793.85     1945.15    199.06 o
   6  20   8      675.27      779.16     91.25 o
   7  20   8        1.67       92.42     52.52 o
 -11  21   8       29.93     -107.45     92.44 o
 -10  21   8      268.68      178.28     74.38 o
  -9  21   8       81.54        5.31     89.64 o
  -8  21   8     1116.95     1341.26    196.88 o
  -7  21   8       49.45      161.26     80.66 o
  -6  21   8     7906.84     7455.86    457.77 o
  -5  21   8      568.11      518.40    124.18 o
  -4  21   8     4658.43     4988.07    257.80 o
  -3  21   8     4301.85     4267.13    236.30 o
  -2  21   8       51.61       73.25     39.34 o
  -1  21   8     3707.63     3815.58    250.92 o
   0  21   8      134.02      167.41     49.44 o
   1  21   8      116.82      170.54     74.65 o
   2  21   8       49.09       86.35     59.56 o
   3  21   8     2033.93     2319.58    220.12 o
   4  21   8      253.94      320.02     84.69 o
   5  21   8     5182.94     5659.18    307.05 o
   6  21   8       54.09      114.82     60.03 o
 -10  22   8      860.30      655.90    119.77 o
  -9  22   8     2564.51     2183.52    227.31 o
  -8  22   8     1202.88      950.06    153.31 o
  -7  22   8      339.35      378.67    105.54 o
  -6  22   8       55.82      103.30     62.22 o
  -5  22   8     2052.97     2418.20    171.17 o
  -4  22   8     7029.08     7073.05    290.51 o
  -3  22   8     3792.04     3860.82    329.90 o
  -2  22   8     1666.61     1647.37    138.04 o
  -1  22   8      684.68      809.57     96.25 o
   0  22   8     1523.11     1543.68    140.26 o
   1  22   8      882.82      976.45    141.57 o
   2  22   8     3760.90     3846.13    271.79 o
   3  22   8     2358.26     2785.96    221.91 o
   4  22   8      549.77      516.27     95.88 o
   5  22   8        0.11       17.23     28.93 o
  -9  23   8        4.74      -50.69     76.12 o
  -8  23   8      237.94       36.55     59.76 o
  -7  23   8     2644.24     2501.95    237.20 o
  -6  23   8      436.42      434.02     71.04 o
  -5  23   8     3018.34     3262.16    186.36 o
  -4  23   8     1852.14     1817.99    226.57 o
  -3  23   8      865.77     1051.48    105.06 o
  -2  23   8     6200.51     5751.17    553.80 o
  -1  23   8       27.12       35.21     29.27 o
   0  23   8     2463.08     2335.35    143.53 o
   1  23   8       27.78       72.17     48.40 o
   2  23   8        5.78      -25.92     36.78 o
   3  23   8      558.42      552.34     92.06 o
   4  23   8     1872.05     1775.81    149.50 o
  -7  24   8     1461.25     1524.33    115.54 o
  -6  24   8     1234.23     1289.66    108.15 o
  -5  24   8       39.57       74.97     36.05 o
  -4  24   8     1332.95     1350.67    111.84 o
  -3  24   8      567.03      633.79     77.87 o
  -2  24   8      137.55      122.86     39.11 o
  -1  24   8      973.89      936.26     87.44 o
   0  24   8     3542.56     3392.39    158.29 o
   1  24   8     1564.03     1595.64    149.90 o
   2  24   8     3885.41     3708.26    216.47 o
  -5  25   8      401.09      386.94     57.01 o
  -4  25   8     1706.27     1550.19    107.85 o
  -3  25   8     3506.23     3402.31    157.82 o
  -2  25   8      187.75      263.73     45.21 o
  -1  25   8     2333.54     2259.41    122.15 o
   0  25   8      703.01      819.26     70.61 o
 -17   1   9     5284.86     4715.35    305.59 o
 -16   1   9        7.66       38.71     39.24 o
 -15   1   9     1672.68     1625.65    162.47 o
 -14   1   9      131.98      213.15     74.00 o
 -13   1   9     2379.23     1880.27    193.63 o
 -12   1   9      812.04      965.03    149.21 o
 -11   1   9    10853.77    10993.08    475.18 o
 -10   1   9      133.33      128.44     71.12 o
  -9   1   9     3545.84     3580.89    271.23 o
  -8   1   9     1235.23     1166.19    156.21 o
  -7   1   9     1847.47     1655.71    184.09 o
  -6   1   9     6536.28     6233.19    347.31 o
  -5   1   9      837.42      728.29    122.33 o
  -4   1   9     4780.93     4445.04    291.50 o
  -3   1   9      485.98      370.65     89.84 o
  -2   1   9      337.24      339.68     58.55 o
  -1   1   9      233.60      150.33     55.21 o
   0   1   9     6863.12     6555.73    267.47 o
   1   1   9     2908.53     2626.64    142.07 o
   2   1   9     6080.36     6028.59    217.27 o
   3   1   9      909.30     1029.99     93.07 o
   4   1   9      583.23      652.24     75.51 o
   5   1   9     9394.80     9104.96    267.70 o
   6   1   9      180.15      173.05     53.68 o
   7   1   9     6703.23     6857.79    264.89 o
   8   1   9       24.85       84.98     39.57 o
   9   1   9       17.53       20.98     40.16 o
  10   1   9      391.28      437.96     84.98 o
 -17   2   9     1255.76     1128.36    107.40 o
 -16   2   9     1051.86     1005.46    115.03 o
 -15   2   9     1823.13     1630.33    160.87 o
 -14   2   9     9834.43     9747.57    421.06 o
 -13   2   9      416.91      384.70     87.68 o
 -12   2   9     9607.29     9841.66    445.23 o
 -11   2   9     4049.62     4130.81    292.93 o
 -10   2   9      104.17      103.84     70.03 o
  -9   2   9     6931.67     7060.01    378.09 o
  -8   2   9     3086.30     3034.04    318.20 o
  -7   2   9     1037.60     1015.77    148.33 o
  -6   2   9     7773.71     7463.30    378.41 o
  -5   2   9     1437.52     1507.45    180.52 o
  -4   2   9      972.01      870.40     99.28 o
  -3   2   9    17203.18    16540.79    419.85 o
  -2   2   9      271.45      256.75     55.49 o
  -1   2   9    19208.32    18507.41    446.12 o
   0   2   9       62.68      122.39     44.85 o
   1   2   9      193.67      150.48     51.74 o
   2   2   9     1664.35     1709.90    142.42 o
   3   2   9     2407.70     2189.00    131.79 o
   4   2   9     5388.97     5048.37    244.35 o
   5   2   9     2667.21     2705.87    178.96 o
   6   2   9        6.85       63.86     41.20 o
   7   2   9     1294.52     1397.15    123.27 o
   8   2   9     9490.75    10210.07    314.65 o
   9   2   9     1038.54     1036.63     98.42 o
  10   2   9    10419.63    10273.92    276.12 o
 -17   3   9     3727.82     3235.00    201.71 o
 -16   3   9        6.81       28.40     29.90 o
 -15   3   9     2526.26     2273.39    186.20 o
 -14   3   9       58.25       61.37     33.98 o
 -13   3   9        9.56       -2.54     49.34 o
 -12   3   9      396.66      347.57     92.48 o
 -11   3   9     3929.36     3973.94    281.85 o
 -10   3   9     1919.03     1845.52    340.34 o
  -9   3   9     9110.75     8919.19    421.31 o
  -8   3   9     2652.90     2571.44    225.52 o
  -7   3   9     2541.39     2496.63    224.25 o
  -6   3   9     5645.95     5632.69    328.63 o
  -5   3   9      276.70      223.83     54.35 o
  -4   3   9     9541.10     9524.57    321.26 o
  -3   3   9      392.69      389.06     89.74 o
  -2   3   9      197.79      218.06     55.83 o
  -1   3   9      338.61      363.64     68.30 o
   0   3   9     5969.02     5911.71    257.93 o
   1   3   9       73.96       22.26     36.95 o
   2   3   9     4038.86     3872.12    211.43 o
   3   3   9      742.24      852.08    102.52 o
   4   3   9     1638.78     1671.17    142.02 o
   5   3   9     5449.87     5270.06    248.99 o
   6   3   9      279.68      237.01     59.60 o
   7   3   9     5777.85     5968.55    252.15 o
   8   3   9      207.69      235.67     56.35 o
   9   3   9      630.86      511.04     72.95 o
  10   3   9      164.37      174.43     55.98 o
  11   3   9      830.00      785.56    104.12 o
 -17   4   9       37.17       41.92     26.43 o
 -16   4   9       30.70      -15.45     39.16 o
 -15   4   9       19.69       37.60     39.54 o
 -14   4   9       27.23        5.26     41.20 o
 -13   4   9      983.13      815.15     93.23 o
 -12   4   9      222.64      215.76     79.50 o
 -11   4   9      972.06      821.52    129.41 o
[truncated: 50,278 more chars]
